# Supplementary material for: The Utility of Human Milk Oligosaccharides against Group B Streptococcus Infections of Reproductive Tissues and Cognate Adverse Pregnancy Outcomes
Source: ACS Cent Sci. 2023 Aug 9;9(9):1737–49. doi: 10.1021/acscentsci.3c00101 (PMC10540283; doi:10.1021/acscentsci.3c00101)
Supplement: Supplementary file 2 — oc3c00101_si_002.xlsx [file oc3c00101_si_002.xlsx]

## Sheet: deseq2_GBS_SE
transcript_ID	baseMean	log2FoldChange	abslog2FoldChange	lfcSE	stat	pvalue	padj	gene_id	description	ORF	Functional category	Subcategory	Putative Function
CAD47785	7109.34	6.28325	6.28325	0.342869	18.3255	5.18e-75	9.33e-72	CAD47785	Carbamate kinase	gbs2126	Metabolism and transport	Amino acids, peptides, aminosugars and amines	Carbamate kinase (EC 2.7.2.2)
CAD47784	5118.05	5.82041	5.82041	0.346648	16.7905	2.86e-63	2.58e-60	CAD47784	Uncharacterized protein	gbs2125	Metabolism and transport	Amino acids, peptides, aminosugars and amines	Arginine ornithine antiporter
CAD45758	1295.7	5.80565	5.80565	0.406446	14.2839	2.76e-46	1.65e-43	CAD45758	Peripla_BP_4 domain-containing protein	gbs0113	Metabolism and transport	Carbohydrates, organic alcohols, and acids	D-ribose-binding protein
CAD47742	73.931	5.45203	5.45203	0.536928	10.1541	3.18e-24	3.81e-22	CAD47742	Uncharacterized protein	gbs2083	Metabolism and transport	Amino acids, peptides, aminosugars and amines	Arginine ornithine antiporter
CAD47783	7893.68	5.23505	5.23505	0.396425	13.2057	8.14e-40	2.93e-37	CAD47783	Ornithine carbamoyltransferase 2, catabolic (OTCase 2) (EC 2.1.3.3)	gbs2124	Metabolism and transport	Amino acids, peptides, aminosugars and amines	Ornithine carbamoyltransferase (EC 2.1.3.3)
CAD45759	1018.49	5.18529	5.18529	0.377588	13.7326	6.47e-43	2.91e-40	CAD45759	Uncharacterized protein	gbs0114	Metabolism and transport	Carbohydrates, organic alcohols, and acids	Ribose transport system permease protein rbsC
CAD47743	61.1571	5.17179	5.17179	0.545908	9.47374	2.7e-21	2.56e-19	CAD47743	Carbamate kinase	gbs2084	Metabolism and transport	Amino acids, peptides, aminosugars and amines	Carbamate kinase (EC 2.7.2.2)
CAD47712	7651.65	-5.0911	5.0911	0.973793	-5.22812	1.71e-07	2.72e-06	CAD47712	Major cold shock protein	gbs2053	Cellular processes	Posttranslational modification, protein turnover, chaperones	Cold shock protein
CAD47744	61.5604	5.05351	5.05351	0.553185	9.13529	6.52e-20	5.87e-18	CAD47744	Ornithine carbamoyltransferase 1, catabolic (OTCase 1) (EC 2.1.3.3)	gbs2085	Metabolism and transport	Amino acids, peptides, aminosugars and amines	Ornithine carbamoyltransferase (EC 2.1.3.3)
CAD45698	2541.08	4.97022	4.97022	0.592831	8.38387	5.12e-17	3.31e-15	CAD45698	Aldehyde-alcohol dehydrogenase	gbs0053	Metabolism and transport	Energy production and conversion	Alcohol dehydrogenase (EC 1.1.1.1) Acetaldehyde dehydrogenase [acetylating] (EC 1.2.1.10)
CAD47373	199.413	4.82352	4.82352	0.640984	7.52517	5.26e-14	2.71e-12	CAD47373	Pyruvate, phosphate dikinase (EC 2.7.9.1)	gbs1714	Metabolism and transport	Carbohydrates, organic alcohols, and acids	Pyruvate,phosphate dikinase (EC 2.7.9.1)
CAD47545	79.8436	4.80895	4.80895	0.505195	9.51898	1.75e-21	1.85e-19	CAD47545	Uncharacterized protein	gbs1886	Metabolism and transport	Carbohydrates, organic alcohols, and acids	PTS system, N-acetylgalactosamine-specific IID component (EC 2.7.1.69)
CAD47782	12186	4.79934	4.79934	0.40662	11.803	3.77e-32	9.69e-30	CAD47782	N-acetyltransferase domain-containing protein	gbs2123	Metabolism and transport	Central intermediary metabolism	Acetyltransferase (EC 2.3.1.-)
CAD46196	293.118	-4.47583	4.47583	1.40144	-3.19373	0.00140445	0.00595349	CAD46196	Uncharacterized protein	gbs0552	Hypothetical	Hypothetical membrane protein	Hypothetical membrane protein
CAD45760	621.928	4.43855	4.43855	0.357977	12.399	2.65e-35	7.94e-33	CAD45760	Ribose import ATP-binding protein RbsA (EC 7.5.2.7)	gbs0115	Metabolism and transport	Carbohydrates, organic alcohols, and acids	Ribose transport ATP-binding protein rbsA
CAD47374	99.8933	4.38092	4.38092	0.639152	6.85427	7.17e-12	2.93e-10	CAD47374	Putative pyruvate, phosphate dikinase regulatory protein (PPDK regulatory protein) (EC 2.7.11.32) (EC 2.7.4.27)	gbs1715	Metabolism and transport	Carbohydrates, organic alcohols, and acids	ATP GTP-binding protein
CAD47546	50.535	4.31931	4.31931	0.528268	8.17636	2.93e-16	1.65e-14	CAD47546	Uncharacterized protein	gbs1887	Metabolism and transport	Carbohydrates, organic alcohols, and acids	PTS system, N-acetylgalactosamine-specific IIC component (EC 2.7.1.69)
CAD46945	5549.08	-4.17149	4.17149	0.861639	-4.84135	1.29e-06	1.57e-05	CAD46945	Uncharacterized protein	gbs1286	Hypothetical	Hypothetical protein	Hypothetical protein
CAD46253	325.79	4.11122	4.11122	0.490413	8.38317	5.15e-17	3.31e-15	CAD46253	Endonuclease_NS domain-containing protein	gbs0609	Cellular processes	DNA replication, recombination and repair	Streptodornase (EC 3.1.21.1)
CAD47573	961.65	4.04877	4.04877	0.346564	11.6826	1.56e-31	3.52e-29	CAD47573	Uncharacterized protein	gbs1914	Metabolism and transport	Carbohydrates, organic alcohols, and acids	Aldose 1-epimerase family protein
CAD47604	170.438	4.04634	4.04634	0.449785	8.99616	2.34e-19	1.91e-17	CAD47604	Endo/exonuclease/phosphatase domain-containing protein	gbs1945	Cellular processes	DNA replication, recombination and repair	Endonuclease Exonuclease phosphatase family protein
CAD47781	3624.97	3.95111	3.95111	0.452728	8.72734	2.61e-18	1.81e-16	CAD47781	Arginine deiminase (ADI) (EC 3.5.3.6) (Arginine dihydrolase) (AD)	gbs2122	Metabolism and transport	Amino acids, peptides, aminosugars and amines	Arginine deiminase (EC 3.5.3.6)
CAD45761	798.473	3.90753	3.90753	0.360223	10.8475	2.05e-27	3.69e-25	CAD45761	D-ribose pyranase (EC 5.4.99.62)	gbs0116	Metabolism and transport	Carbohydrates, organic alcohols, and acids	D-ribose mutarotase (EC 5.1.3.-)
CAD47578	120.845	3.86393	3.86393	0.464558	8.31744	8.99e-17	5.58e-15	CAD47578	Sialidase domain-containing protein	gbs1919	Metabolism and transport	Carbohydrates, organic alcohols, and acids	Sialidase A precursor (EC 3.2.1.18)
CAD46518	834.143	3.81556	3.81556	0.36229	10.5318	6.17e-26	9.25e-24	CAD46518	Glycogen synthase (EC 2.4.1.21) (Starch [bacterial glycogen] synthase)	gbs0874	Metabolism and transport	Carbohydrates, organic alcohols, and acids	Glycogen synthase (EC 2.4.1.21)
CAD45699	988.766	3.80624	3.80624	0.417183	9.12367	7.26e-20	6.23e-18	CAD45699	PKS_ER domain-containing protein	gbs0054	Metabolism and transport	Energy production and conversion	Alcohol dehydrogenase (EC 1.1.1.1)
CAD46244	2456.67	-3.76339	3.76339	0.917002	-4.10401	4.06e-05	0.000308563	CAD46244	UPF0337 protein gbs0600	gbs0600	Hypothetical	Hypothetical protein	Hypothetical protein
CAD46770	359.941	-3.58705	3.58705	0.641783	-5.5892	2.28e-08	4.37e-07	CAD46770	Probable tautomerase	gbs1111	Metabolism and transport	Energy production and conversion	4-oxalocrotonate tautomerase (EC 5.3.2.-)
CAD45762	452.624	3.56029	3.56029	0.357431	9.9608	2.26e-23	2.55e-21	CAD45762	Ribokinase (RK) (EC 2.7.1.15)	gbs0117	Metabolism and transport	Carbohydrates, organic alcohols, and acids	Ribokinase (EC 2.7.1.15)
CAD46774	244.233	3.48878	3.48878	0.395945	8.81126	1.24e-18	9.69e-17	CAD46774	Uncharacterized protein	gbs1115	Metabolism and transport	Inorganic ion transport and metabolism	Formate nitrite transporter family protein
CAD45685	36.7728	3.47532	3.47532	0.474092	7.33048	2.29e-13	1.15e-11	CAD45685	AXE1 domain-containing protein	gbs0040	Metabolism and transport	Secondary metabolites	Cephalosporin-C deacetylase (EC 3.1.1.41)
CAD47375	49.9408	3.46776	3.46776	0.610832	5.67711	1.37e-08	2.94e-07	CAD47375	Uncharacterized protein	gbs1716	Hypothetical	Hypothetical protein	CBS domain containing protein
CAD47579	1172.57	3.38501	3.38501	0.47016	7.1997	6.03e-13	2.94e-11	CAD47579	PTS EIIC type-2 domain-containing protein	gbs1920	Metabolism and transport	Carbohydrates, organic alcohols, and acids	PTS system, galactose-specific IIC component (EC 2.7.1.69)
CAD47574	907.98	3.3396	3.3396	0.321497	10.3877	2.82e-25	3.63e-23	CAD47574	Tagatose 1,6-diphosphate aldolase 1 (EC 4.1.2.40) (D-tagatose-1,6-bisphosphate aldolase 1) (Tagatose-bisphosphate aldolase 1)	gbs1915	Metabolism and transport	Carbohydrates, organic alcohols, and acids	Tagatose-bisphosphate aldolase (EC 4.1.2.40)
CAD46947	21.6612	3.29765	3.29765	0.588027	5.608	2.05e-08	3.96e-07	CAD46947	Alpha-dextrin endo-1,6-alpha-glucosidase (EC 3.2.1.41) (Pullulan 6-glucanohydrolase)	gbs1288	Metabolism and transport	Carbohydrates, organic alcohols, and acids	Pullulanase (EC 3.2.1.41)
CAD45683	26.5052	3.29747	3.29747	0.533815	6.17717	6.53e-10	1.93e-08	CAD45683	Uncharacterized protein	gbs0038	Cell Envelope	Biosynthesis and degradation of surface polysaccharides and lipopolysaccharides	N-acetylneuraminate lyase (EC 4.1.3.3)
CAD47595	41.6291	3.28205	3.28205	0.627012	5.23444	1.65e-07	2.66e-06	CAD47595	Uncharacterized protein	gbs1936	Metabolism and transport	Carbohydrates, organic alcohols, and acids	PTS system, mannose fructose family IID component
CAD45682	26.01	3.28067	3.28067	0.522113	6.28345	3.31e-10	1.01e-08	CAD45682	Uncharacterized protein	gbs0037	Hypothetical	Hypothetical membrane protein	Hypothetical membrane spanning protein
CAD46543	265.708	3.23883	3.23883	0.393735	8.22593	1.94e-16	1.13e-14	CAD46543	Lipoate--protein ligase (EC 6.3.1.20)	gbs0899	Metabolism and transport	Cofactors, prosthetic groups, and carriers	Lipoate-protein ligase A (EC 6.3.2.-)
CAD47544	17.4129	3.22947	3.22947	0.69436	4.65101	3.3e-06	3.58e-05	CAD47544	Hepar_II_III_N domain-containing protein	gbs1885	Metabolism and transport	Carbohydrates, organic alcohols, and acids	Oligohyaluronate lyase (EC 4.2.2.-)
CAD46517	934.205	3.20144	3.20144	0.366153	8.74345	2.26e-18	1.7e-16	CAD46517	NTP_transferase domain-containing protein	gbs0873	Metabolism and transport	Carbohydrates, organic alcohols, and acids	Glucose-1-phosphate adenylyltransferase regulatory subunit (EC 2.7.7.27)
CAD45910	130.532	3.18381	3.18381	0.282292	11.2784	1.68e-29	3.36e-27	CAD45910	Glycerol uptake facilitator protein	glpF	Metabolism and transport	Carbohydrates, organic alcohols, and acids	Transporter of glycerol across the cytoplasmic membrane
CAD45840	110.15	3.15907	3.15907	0.299675	10.5416	5.55e-26	9.09e-24	CAD45840	Transket_pyr domain-containing protein	gbs0195	Metabolism and transport	Carbohydrates, organic alcohols, and acids	Transketolase (EC 2.2.1.1)
CAD47547	28.2338	3.15342	3.15342	0.542973	5.80768	6.33e-09	1.46e-07	CAD47547	PTS EIIB type-4 domain-containing protein	gbs1888	Metabolism and transport	Carbohydrates, organic alcohols, and acids	PTS system, N-acetylgalactosamine-specific IIB component (EC 2.7.1.69)
CAD45684	29.7845	3.14952	3.14952	0.487797	6.45662	1.07e-10	3.51e-09	CAD45684	Uncharacterized protein	gbs0039	Cellular processes	Signal transduction	N-acetylmannosamine kinase (EC 2.7.1.60) Transcriptional regulator
CAD46575	730.293	-3.12706	3.12706	0.568242	-5.50305	3.73e-08	6.93e-07	CAD46575	nucleoside-diphosphate kinase	ndk	Metabolism and transport	Purines, pyrimidines, nucleosides, and nucleotides	synthesis of nucleoside triphosphates other than ATP
CAD47515	64.99	-3.07867	3.07867	0.628039	-4.90204	9.48e-07	1.2e-05	CAD47515	Uncharacterized protein	gbs1856	Metabolism and transport	Carbohydrates, organic alcohols, and acids	PTS system, 3-keto-L-gulonate specific IIC component (EC 2.7.1.69)
CAD45679	22.7649	3.04764	3.04764	0.533184	5.71592	1.09e-08	2.43e-07	CAD45679	ABC transmembrane type-1 domain-containing protein	gbs0034	Metabolism and transport	Carbohydrates, organic alcohols, and acids	N-acetylneuraminate transport system permease protein
CAD45680	26.4655	3.0463	3.0463	0.504359	6.03994	1.54e-09	4.34e-08	CAD45680	ABC transmembrane type-1 domain-containing protein	gbs0035	Metabolism and transport	Carbohydrates, organic alcohols, and acids	N-acetylneuraminate transport system permease protein
CAD45681	26.7296	3.0316	3.0316	0.516358	5.87113	4.33e-09	1.05e-07	CAD45681	Uncharacterized protein	gbs0036	Hypothetical	Hypothetical cytosolic protein	Hypothetical cytosolic protein
CAD47596	44.882	2.98924	2.98924	0.668335	4.47267	7.72e-06	7.6e-05	CAD47596	Uncharacterized protein	gbs1937	Metabolism and transport	Carbohydrates, organic alcohols, and acids	PTS system, mannose fructose family IIC component
CAD47537	142.422	-2.98875	2.98875	0.600396	-4.97796	6.43e-07	8.57e-06	CAD47537	Uncharacterized protein	gbs1878	Cell Envelope	Biosynthesis and degradation of murein sacculus and peptidoglycan	Muramoyltetrapeptide carboxypeptidase (EC 3.4.17.13)
CAD45763	292.275	2.96361	2.96361	0.358629	8.26372	1.41e-16	8.48e-15	CAD45763	HTH lacI-type domain-containing protein	gbs0118	Cellular processes	Transcription	Ribose operon repressor
CAD47563	209.997	-2.9489	2.9489	0.528645	-5.57823	2.43e-08	4.61e-07	CAD47563	Uncharacterized protein	gbs1904	Cellular processes	Posttranslational modification, protein turnover, chaperones	Protein translocase subunit YajC
CAD46708	111.003	2.93707	2.93707	0.422843	6.94601	3.76e-12	1.61e-10	CAD46708	YkuD domain-containing protein	gbs1049	Cell Envelope	Biosynthesis and degradation of murein sacculus and peptidoglycan	peptidoglycan biosynthesis
CAD46870	82.9216	-2.89995	2.89995	0.938697	-3.08933	0.00200606	0.00797551	CAD46870	Uncharacterized protein	gbs1211	Metabolism and transport	Purines, pyrimidines, nucleosides, and nucleotides	Uracil permease
CAD45678	27.4227	2.88644	2.88644	0.537507	5.37005	7.87e-08	1.36e-06	CAD45678	Uncharacterized protein	gbs0033	Metabolism and transport	Carbohydrates, organic alcohols, and acids	N-acetylneuraminate-binding protein
CAD45839	142.318	2.86504	2.86504	0.275727	10.3909	2.73e-25	3.63e-23	CAD45839	TRANSKETOLASE_1 domain-containing protein	gbs0194	Metabolism and transport	Carbohydrates, organic alcohols, and acids	Transketolase (EC 2.2.1.1)
CAD47548	13.4377	2.82508	2.82508	0.681096	4.14784	3.36e-05	0.000263963	CAD47548	Unsaturated chondroitin disaccharide hydrolase (EC 3.2.1.180) (Unsaturated glucuronyl hydrolase) (SagUGL)	gbs1889	Metabolism and transport	Carbohydrates, organic alcohols, and acids	Unsaturated glucuronyl hydrolase (EC 3.2.1.-)
CAD46813	22.856	-2.80602	2.80602	0.779394	-3.60026	0.0003179	0.00174024	CAD46813	GMP reductase (EC 1.7.1.7) (Guanosine 5'-monophosphate oxidoreductase) (Guanosine monophosphate reductase)	gbs1154	Metabolism and transport	Purines, pyrimidines, nucleosides, and nucleotides	GMP reductase (EC 1.7.1.7)
CAD46331	33.0291	-2.80187	2.80187	0.735905	-3.80739	0.000140443	0.000849212	CAD46331	Uncharacterized protein	gbs0687	Hypothetical	Hypothetical membrane protein	Hypothetical membrane associated protein
CAD45700	192.795	2.7976	2.7976	0.359444	7.78313	7.08e-15	3.86e-13	CAD45700	Threonine synthase (EC 4.2.3.1)	thrC	Cellular processes	Translation, ribosomal structure and biogenesis	Catalyzes the attachment of threonine to tRNA(Thr)
CAD47597	57.0771	2.71943	2.71943	0.697164	3.9007	9.59e-05	0.000619146	CAD47597	PTS EIIB type-4 domain-containing protein	gbs1938	Metabolism and transport	Carbohydrates, organic alcohols, and acids	PTS system, mannose fructose family IIB component
CAD47605	255.545	2.71579	2.71579	0.417132	6.51061	7.48e-11	2.54e-09	CAD47605	Uncharacterized protein	gbs1946	Metabolism and transport	Carbohydrates, organic alcohols, and acids	PTS system, glucose-specific IIABC component (EC 2.7.1.69)
CAD45909	131.127	2.67808	2.67808	0.281956	9.49824	2.13e-21	2.14e-19	CAD45909	glycerol-3-phosphate dehydrogenase	glpD	Metabolism and transport	Carbohydrates, organic alcohols, and acids	glycerol-3-phosphate dehydrogenase
CAD46773	379.811	2.66556	2.66556	0.383019	6.95933	3.42e-12	1.5e-10	CAD46773	FMN_red domain-containing protein	gbs1114	Metabolism and transport	Central intermediary metabolism	Oxidoreductase (EC 1.1.1.-)
CAD45828	176.607	2.65094	2.65094	0.470951	5.62892	1.81e-08	3.67e-07	CAD45828	Uncharacterized protein	gbs0183	Cell Envelope	Biosynthesis and degradation of murein sacculus and peptidoglycan	Murein hydrolase export regulator
CAD47549	19.6575	2.62211	2.62211	0.630901	4.15613	3.24e-05	0.00025568	CAD47549	PTS EIIA type-4 domain-containing protein	gbs1890	Metabolism and transport	Carbohydrates, organic alcohols, and acids	PTS system, N-acetylgalactosamine-specific IIA component (EC 2.7.1.69)
CAD46195	3332.82	-2.59051	2.59051	0.620361	-4.17581	2.97e-05	0.000237675	CAD46195	HU like DNA-binding protein	gbs0551	Cellular processes	DNA replication, recombination and repair	DNA-binding protein HU
CAD46271	94.4667	2.58112	2.58112	0.394676	6.53984	6.16e-11	2.13e-09	CAD46271	Uncharacterized protein	gbs0627	Cellular processes	Transcription	Transcriptional regulator, AraC family
CAD47079	1285.44	2.54094	2.54094	0.760855	3.33958	0.000839051	0.00394551	CAD47079	Uncharacterized protein	gbs1420	Hypothetical	Hypothetical membrane protein	Choline-binding protein
CAD47580	3539.48	2.49551	2.49551	0.520701	4.79261	1.65e-06	1.98e-05	CAD47580	PTS_IIB domain-containing protein	gbs1921	Metabolism and transport	Carbohydrates, organic alcohols, and acids	PTS system, galactose-specific IIB component (EC 2.7.1.69)
CAD47334	427.212	-2.48919	2.48919	0.552728	-4.50347	6.69e-06	6.69e-05	CAD47334	Uncharacterized protein	gbs1675	Hypothetical	Hypothetical membrane protein	LemA protein
CAD47293	485.082	-2.48688	2.48688	0.569425	-4.36736	1.26e-05	0.000114969	CAD47293	ATP-dependent CLP protease proteolytic subunit	clpP	Cellular processes	Posttranslational modification, protein turnover, chaperones	ATP-dependent CLP protease proteolytic subunit
CAD47514	251.84	-2.47642	2.47642	0.600676	-4.12272	3.74e-05	0.000288178	CAD47514	PTS EIIB type-2 domain-containing protein	gbs1855	Metabolism and transport	Carbohydrates, organic alcohols, and acids	PTS system, 3-keto-L-gulonate specific IIB component (EC 2.7.1.69)
CAD45827	162.522	2.46883	2.46883	0.411674	5.99705	2.01e-09	5.4e-08	CAD45827	Uncharacterized protein	gbs0182	Cell Envelope	Biosynthesis and degradation of murein sacculus and peptidoglycan	Murein hydrolase exporter
CAD45771	279.685	-2.46845	2.46845	0.562426	-4.38894	1.14e-05	0.000105745	CAD45771	Uncharacterized protein	gbs0126	Metabolism and transport	Energy production and conversion	L-2-hydroxyisocaproate dehydrogenase (EC 1.1.1.-)
CAD47753	23.9744	2.46054	2.46054	0.712525	3.45328	0.000553822	0.00283351	CAD47753	HTH tetR-type domain-containing protein	gbs2094	Cellular processes	Transcription	Transcriptional regulator, TetR family
CAD46582	176.645	2.44967	2.44967	0.280568	8.73112	2.52e-18	1.81e-16	CAD46582	Uncharacterized protein	gbs0923	Metabolism and transport	Fatty acid and phospholipids	Lipase
CAD46486	81.5206	-2.43508	2.43508	0.580101	-4.19768	2.7e-05	0.00021795	CAD46486	NodB homology domain-containing protein	gbs0842	Cell Envelope	Biosynthesis and degradation of surface polysaccharides and lipopolysaccharides	Peptidoglycan N-acetylglucosamine deacetylase (EC 3.5.1.-)
CAD47575	1390.34	2.42293	2.42293	0.356755	6.79159	1.11e-11	4.34e-10	CAD47575	Tagatose-6-phosphate kinase 2 (EC 2.7.1.144) (Phosphotagatokinase 2)	gbs1916	Metabolism and transport	Carbohydrates, organic alcohols, and acids	Tagatose-6-phosphate kinase (EC 2.7.1.144)
CAD47564	87.6082	-2.41576	2.41576	0.443366	-5.44868	5.07e-08	9.05e-07	CAD47564	Thioredoxin domain-containing protein	gbs1905	Metabolism and transport	Energy production and conversion	Thioredoxin
CAD47780	36.8452	2.4145	2.4145	0.512392	4.71221	2.45e-06	2.76e-05	CAD47780	B3_4 domain-containing protein	gbs2121	Hypothetical	Hypothetical protein	Hypothetical protein
CAD45875	8.65367	-2.41428	2.41428	0.736606	-3.27757	0.00104704	0.00472611	CAD45875	HTH cro/C1-type domain-containing protein	gbs0230	Cellular processes	Transcription	Transcriptional regulator
CAD46772	418.032	2.4072	2.4072	0.426072	5.64974	1.61e-08	3.33e-07	CAD46772	Gbs1113 protein	gbs1113	Metabolism and transport	Central intermediary metabolism	NADPH-dependent FMN reductase family protein
CAD47171	774.955	2.40458	2.40458	0.378604	6.35117	2.14e-10	6.75e-09	CAD47171	ABC transmembrane type-1 domain-containing protein	gbs1512	Metabolism and transport	Carbohydrates, organic alcohols, and acids	Maltose transport system permease protein malG
CAD47588	126.349	2.39399	2.39399	0.437578	5.47101	4.47e-08	8.06e-07	CAD47588	2',3'-cyclic-nucleotide 2'-phosphodiesterase/3'-nucleotidase (EC 3.1.3.6) (EC 3.1.4.16)	gbs1929	Metabolism and transport	Purines, pyrimidines, nucleosides, and nucleotides	2 ,3 -cyclic-nucleotide 2 -phosphodiesterase (EC 3.1.4.16) 3 -nucleotidase (EC 3.1.3.6)
CAD46411	69.5635	-2.37693	2.37693	0.600997	-3.95497	7.65e-05	0.000516312	CAD46411	Riboflavin biosynthesis protein RibD [Includes: Diaminohydroxyphosphoribosylaminopyrimidine deaminase (DRAP deaminase) (EC 3.5.4.26) (Riboflavin-specific deaminase); 5-amino-6-(5-phosphoribosylamino)uracil reductase (EC 1.1.1.193) (HTP reductase)]	gbs0767	Metabolism and transport	Cofactors, prosthetic groups, and carriers	Diaminohydroxyphosphoribosylaminopyrimidine deaminase (EC 3.5.4.26)
CAD47351	66.2166	-2.36088	2.36088	0.369386	-6.39136	1.64e-10	5.29e-09	CAD47351	DhaK domain-containing protein	gbs1692	Metabolism and transport	Carbohydrates, organic alcohols, and acids	Dihydroxyacetone kinase (EC 2.7.1.29)
CAD47570	180.673	2.35604	2.35604	0.332906	7.07717	1.47e-12	6.97e-11	CAD47570	Aamy domain-containing protein	gbs1911	Metabolism and transport	Carbohydrates, organic alcohols, and acids	Glucan 1,6-alpha-glucosidase (EC 3.2.1.70)
CAD46697	129.197	2.347	2.347	0.491741	4.77285	1.82e-06	2.12e-05	CAD46697	Uncharacterized protein	gbs1038	Metabolism and transport	Unknown substrate	ABC transporter permease protein
CAD46744	763.615	-2.3333	2.3333	0.530921	-4.39481	1.11e-05	0.000103999	CAD46744	ATP-cone domain-containing protein	gbs1085	Metabolism and transport	Purines, pyrimidines, nucleosides, and nucleotides	Anaerobic ribonucleoside-triphosphate reductase (EC 1.17.4.2)
CAD46516	598.706	2.32752	2.32752	0.394461	5.90051	3.62e-09	8.94e-08	CAD46516	Glucose-1-phosphate adenylyltransferase (EC 2.7.7.27) (ADP-glucose pyrophosphorylase) (ADPGlc PPase) (ADP-glucose synthase)	gbs0872	Metabolism and transport	Carbohydrates, organic alcohols, and acids	Glucose-1-phosphate adenylyltransferase catalytic subunit (EC 2.7.7.27)
CAD46452	735.273	-2.31581	2.31581	0.495657	-4.6722	2.98e-06	3.27e-05	CAD46452	manganese-dependent superoxide dismutase	sod	Cellular processes	Toxin production and resistance	Destroys superoxide anion radicals which are normally produced within the cells and which are toxic to biological systems
CAD47539	79.934	-2.31346	2.31346	0.419633	-5.51305	3.53e-08	6.62e-07	CAD47539	Uncharacterized protein	gbs1880	Metabolism and transport	Central intermediary metabolism	NAD-dependent oxidoreductase
CAD46504	77.5263	2.28958	2.28958	0.504401	4.53921	5.65e-06	5.71e-05	CAD46504	Thiamine-phosphate synthase (TP synthase) (TPS) (EC 2.5.1.3) (Thiamine-phosphate pyrophosphorylase) (TMP pyrophosphorylase) (TMP-PPase)	gbs0860	Metabolism and transport	Cofactors, prosthetic groups, and carriers	Thiamin-phosphate pyrophosphorylase (EC 2.5.1.3)
CAD45912	161.471	2.264	2.264	0.340489	6.64925	2.95e-11	1.08e-09	CAD45912	Mga domain-containing protein	gbs0267	Cellular processes	Response regulator	trans-acting positive regulator
CAD47581	1057.16	2.26279	2.26279	0.510329	4.43399	9.25e-06	8.91e-05	CAD47581	PTS EIIA type-2 domain-containing protein	gbs1922	Metabolism and transport	Carbohydrates, organic alcohols, and acids	PTS system, galactose-specific IIA component (EC 2.7.1.69)
CAD45701	215.773	2.25498	2.25498	0.335082	6.72964	1.7e-11	6.52e-10	CAD45701	Uncharacterized protein	gbs0056	Cellular processes	Toxin production and resistance	Na+ driven multidrug efflux pump
CAD46423	69.528	-2.24803	2.24803	0.569969	-3.94412	8.01e-05	0.000536236	CAD46423	Uncharacterized protein	gbs0779	Metabolism and transport	Amino acids, peptides, aminosugars and amines	Oligoendopeptidase F (EC 3.4.24.-)
CAD47077	495.254	-2.248	2.248	0.522169	-4.30513	1.67e-05	0.000146618	CAD47077	HTH deoR-type domain-containing protein	gbs1418	Cellular processes	Transcription	Fructose repressor
CAD46771	237.809	2.24696	2.24696	0.469177	4.78915	1.67e-06	2e-05	CAD46771	FAD:protein FMN transferase (EC 2.7.1.180) (Flavin transferase)	gbs1112	Metabolism and transport	Cofactors, prosthetic groups, and carriers	Iron-sulfur cluster assembly repair protein ApbE
CAD45911	196.884	2.246	2.246	0.339469	6.6162	3.69e-11	1.3e-09	CAD45911	Pyr_redox_2 domain-containing protein	gbs0266	Metabolism and transport	Central intermediary metabolism	NADH peroxidase (EC 1.11.1.1)
CAD47684	478.816	2.23192	2.23192	0.394743	5.65411	1.57e-08	3.28e-07	CAD47684	Uncharacterized protein	gbs2025	Metabolism and transport	Purines, pyrimidines, nucleosides, and nucleotides	Nucleoside permease nupC
CAD47277	112.855	-2.21316	2.21316	0.314056	-7.04703	1.83e-12	8.44e-11	CAD47277	Methylated-DNA--[protein]-cysteine S-methyltransferase (EC 2.1.1.63)	gbs1618	Cellular processes	DNA replication, recombination and repair	O6-methylguanine-DNA methyltransferase (EC 2.1.1.63)
CAD47675	118.257	-2.20667	2.20667	0.323178	-6.82802	8.61e-12	3.45e-10	CAD47675	Uncharacterized protein	gbs2016	Metabolism and transport	Central intermediary metabolism	Glycosyl transferase, family 8
CAD46275	91.2508	2.20343	2.20343	0.440658	5.00031	5.72e-07	7.69e-06	CAD46275	Uncharacterized protein	gbs0631	Cellular processes	Posttranslational modification, protein turnover, chaperones	Sortase
CAD46274	79.8076	2.19401	2.19401	0.45196	4.85444	1.21e-06	1.48e-05	CAD46274	Uncharacterized protein	gbs0630	Cellular processes	Posttranslational modification, protein turnover, chaperones	Sortase
CAD46856	44.987	-2.19304	2.19304	0.44278	-4.95289	7.31e-07	9.61e-06	CAD46856	Uncharacterized protein	gbs1197	Hypothetical	Hypothetical protein	Hypothetical protein
CAD45803	351.428	-2.16392	2.16392	0.429773	-5.03503	4.78e-07	6.52e-06	CAD45803	Uncharacterized protein	gbs0158	Hypothetical	Hypothetical cytosolic protein	Putative DNA binding protein
CAD45876	12.3667	-2.16318	2.16318	0.655127	-3.30192	0.000960251	0.00444579	CAD45876	MFS domain-containing protein	gbs0231	Cellular processes	Toxin production and resistance	Macrolide-efflux protein
CAD46503	63.3473	2.16237	2.16237	0.466024	4.64003	3.48e-06	3.76e-05	CAD46503	Hydroxyethylthiazole kinase (EC 2.7.1.50) (4-methyl-5-beta-hydroxyethylthiazole kinase) (TH kinase) (Thz kinase)	gbs0859	Metabolism and transport	Cofactors, prosthetic groups, and carriers	Hydroxyethylthiazole kinase (EC 2.7.1.50)
CAD45677	14.1839	2.14981	2.14981	0.572906	3.75247	0.000175101	0.00102388	CAD45677	Putative N-acetylmannosamine-6-phosphate 2-epimerase (EC 5.1.3.9) (ManNAc-6-P epimerase)	gbs0032	Metabolism and transport	Carbohydrates, organic alcohols, and acids	N-acetylmannosamine-6-phosphate 2-epimerase (EC 5.1.3.9)
CAD46599	77.9833	2.1352	2.1352	0.452051	4.72337	2.32e-06	2.64e-05	CAD46599	MTS domain-containing protein	gbs0940	Cellular processes	Translation, ribosomal structure and biogenesis	16S rRNA m(2)G 1207 methyltransferase (EC 2.1.1.52)
CAD46502	48.4102	2.12704	2.12704	0.481785	4.41492	1.01e-05	9.58e-05	CAD46502	Phos_pyr_kin domain-containing protein	gbs0858	Metabolism and transport	Cofactors, prosthetic groups, and carriers	Phosphomethylpyrimidine kinase (EC 2.7.4.7) Hydroxymethylpyrimidine kinase (EC 2.7.1.49)
CAD46273	66.7224	2.1263	2.1263	0.477885	4.44939	8.61e-06	8.34e-05	CAD46273	Uncharacterized protein	gbs0629	Cellular processes	Posttranslational modification, protein turnover, chaperones	Hypothetical protein
CAD46206	71.3825	2.12447	2.12447	0.416625	5.09923	3.41e-07	4.95e-06	CAD46206	Fructose-1,6-bisphosphatase class 3 (FBPase class 3) (EC 3.1.3.11) (D-fructose-1,6-bisphosphate 1-phosphohydrolase class 3)	gbs0562	Metabolism and transport	Carbohydrates, organic alcohols, and acids	Fructose-1,6-bisphosphatase (EC 3.1.3.11)
CAD47376	256.163	2.12346	2.12346	0.467427	4.54286	5.55e-06	5.65e-05	CAD47376	Uncharacterized protein	gbs1717	Metabolism and transport	Fatty acid and phospholipids	3-hydroxybutyryl-CoA dehydrogenase (EC 1.1.1.157)
CAD46617	148.198	-2.11138	2.11138	0.496201	-4.2551	2.09e-05	0.000176993	CAD46617	Uncharacterized protein	gbs0958	Hypothetical	Hypothetical protein	Hypothetical protein
CAD46269	46.7899	2.099	2.099	0.418137	5.01989	5.17e-07	7e-06	CAD46269	Uncharacterized protein	gbs0625	Cellular processes	Posttranslational modification, protein turnover, chaperones	33 kDa chaperonin
CAD47745	44.6101	2.09667	2.09667	0.412847	5.07855	3.8e-07	5.44e-06	CAD47745	Histidine kinase domain-containing protein	gbs2086	Cellular processes	Signal transduction	Sporulation kinase A (EC 2.7.3.-)
CAD47065	521.361	-2.09136	2.09136	0.358342	-5.8362	5.34e-09	1.28e-07	CAD47065	Uncharacterized protein	gbs1406	Hypothetical	Hypothetical membrane protein	Hypothetical membrane spanning protein
CAD45965	50.4844	2.08639	2.08639	0.423795	4.92312	8.52e-07	1.1e-05	CAD45965	DHA Aldolase	gbs0320	Metabolism and transport	Energy production and conversion	Transaldolase (EC 2.2.1.2)
CAD46287	88.6726	2.07855	2.07855	0.35034	5.93296	2.98e-09	7.55e-08	CAD46287	Uncharacterized protein	gbs0643	Metabolism and transport	Unknown substrate	ABC transporter permease protein
CAD47157	1231.7	-2.07791	2.07791	0.562599	-3.6934	0.000221271	0.00126914	CAD47157	large conductance mechanosensitive channel protein MscL	mscL	Metabolism and transport	Inorganic ion transport and metabolism	regulation of osmotic pressure changes within the cell
CAD46853	62.6107	-2.05983	2.05983	0.465509	-4.4249	9.65e-06	9.24e-05	CAD46853	Uncharacterized protein	gbs1194	Hypothetical	Hypothetical protein	Hypothetical protein
CAD46501	44.7584	2.05383	2.05383	0.529169	3.88124	0.000103926	0.000663725	CAD46501	Aminopyrimidine aminohydrolase (EC 3.5.99.2)	gbs0857	Cellular processes	Transcription	Transcriptional activator tenA
CAD45775	64.0326	-2.04255	2.04255	0.443673	-4.60374	4.15e-06	4.35e-05	CAD45775	PHB domain-containing protein	gbs0130	Cellular processes	Posttranslational modification, protein turnover, chaperones	Membrane protease protein family
CAD47138	22.3852	-2.04202	2.04202	0.464456	-4.39659	1.1e-05	0.00010369	CAD47138	Uncharacterized protein	gbs1479	Cellular processes	Transcription	Transcriptional regulator RogB
CAD47276	114.714	-2.04045	2.04045	0.306841	-6.64986	2.93e-11	1.08e-09	CAD47276	Uncharacterized protein	gbs1617	Metabolism and transport	Inorganic ion transport and metabolism	Arsenate reductase family protein
CAD45838	115.139	2.0401	2.0401	0.263542	7.74109	9.86e-15	5.22e-13	CAD45838	Putative sugar-specific permease, SgaT/UlaA	gbs0193	Metabolism and transport	Carbohydrates, organic alcohols, and acids	Putative transport protein sgaT
CAD47352	20.0372	-2.03837	2.03837	0.497396	-4.09808	4.17e-05	0.000315249	CAD47352	HTH tetR-type domain-containing protein	gbs1693	Cellular processes	Transcription	Transcriptional regulator, TetR family
CAD47295	36.6457	-2.03438	2.03438	0.403263	-5.0448	4.54e-07	6.29e-06	CAD47295	Aminotran_1_2 domain-containing protein	gbs1636	Metabolism and transport	Amino acids, peptides, aminosugars and amines	Cystathionine beta-lyase (EC 4.4.1.8)
CAD47655	338.841	-2.02921	2.02921	0.592595	-3.42427	0.000616447	0.00305846	CAD47655	MazG domain-containing protein	gbs1996	Hypothetical	Hypothetical protein	Hypothetical protein
CAD47746	75.7121	2.02627	2.02627	0.312128	6.49179	8.48e-11	2.83e-09	CAD47746	Response regulatory domain-containing protein	gbs2087	Cellular processes	Signal transduction	Two-component response regulator
CAD46550	46.74	2.02486	2.02486	0.378989	5.34281	9.15e-08	1.53e-06	CAD46550	Uncharacterized protein	gbs0906	Hypothetical	Hypothetical protein	Hypothetical protein
CAD46696	106.123	2.01895	2.01895	0.445015	4.53683	5.71e-06	5.75e-05	CAD46696	Uncharacterized protein	gbs1037	Cellular processes	Posttranslational modification, protein turnover, chaperones	CAAX amino terminal protease family
CAD47278	99.0466	-2.01471	2.01471	0.510239	-3.94855	7.86e-05	0.000528372	CAD47278	2-oxoglutarate reductase (EC 1.1.1.399) (EC 1.1.1.95) (D-3-phosphoglycerate dehydrogenase)	gbs1619	Metabolism and transport	Carbohydrates, organic alcohols, and acids	D-3-phosphoglycerate dehydrogenase (EC 1.1.1.95)
CAD46698	174.051	2.01125	2.01125	0.46327	4.34143	1.42e-05	0.000127474	CAD46698	ABC transporter domain-containing protein	gbs1039	Metabolism and transport	Unknown substrate	ABC transporter ATP-binding protein
CAD47685	274.04	2.0065	2.0065	0.503799	3.98273	6.81e-05	0.000466536	CAD47685	Uridine phosphorylase (EC 2.4.2.3)	gbs2026	Metabolism and transport	Purines, pyrimidines, nucleosides, and nucleotides	Uridine phosphorylase (EC 2.4.2.3)
CAD47192	340.601	-1.9979	1.9979	0.608961	-3.28084	0.001035	0.00468351	CAD47192	glutamine ABC transporter permease and substrate binding protein	glnP	Metabolism and transport	Amino acids, peptides, aminosugars and amines	aminoacid transport
CAD47333	312.744	-1.99541	1.99541	0.496115	-4.02207	5.77e-05	0.000412284	CAD47333	Protease HtpX homolog (EC 3.4.24.-)	gbs1674	Cellular processes	Posttranslational modification, protein turnover, chaperones	Endopeptidase htpX (EC 3.4.24.-)
CAD47659	754.687	1.98126	1.98126	0.298832	6.63002	3.36e-11	1.21e-09	CAD47659	CAMP factor	gbs2000	Cellular processes	Transcription	cAMP factor
CAD47702	886.329	-1.97991	1.97991	0.642786	-3.08021	0.00206857	0.0081879	CAD47702	UPF0473 protein gbs2043	gbs2043	Hypothetical	Hypothetical cytosolic protein	Hypothetical cytosolic protein
CAD47341	37.2758	-1.97865	1.97865	0.426999	-4.63386	3.59e-06	3.82e-05	CAD47341	Serine/threonine transporter SstT (Na(+)/serine-threonine symporter)	gbs1682	Metabolism and transport	Amino acids, peptides, aminosugars and amines	Serine threonine sodium symporter
CAD46298	59.6538	1.9716	1.9716	0.404273	4.87691	1.08e-06	1.35e-05	CAD46298	CylJ protein	cylJ	Metabolism and transport	Fatty acid and phospholipids	CylJ protein
CAD47553	24.61	1.94774	1.94774	0.4515	4.31393	1.6e-05	0.000141587	CAD47553	Uncharacterized protein	gbs1894	Metabolism and transport	Carbohydrates, organic alcohols, and acids	4-Hydroxy-2-oxoglutarate aldolase (EC 4.1.3.16) 2-dehydro-3-deoxyphosphogluconate aldolase (EC 4.1.2.14)
CAD46272	22.0205	1.9474	1.9474	0.50572	3.85076	0.000117754	0.000731294	CAD46272	Uncharacterized protein	gbs0628	Hypothetical	Hypothetical protein	Hypothetical protein
CAD46929	41.9503	1.93944	1.93944	0.353469	5.48688	4.09e-08	7.44e-07	CAD46929	hyaluronate lyase	gbs1270	Metabolism and transport	Carbohydrates, organic alcohols, and acids	Hyaluronate lyase precursor (EC 4.2.2.1)
CAD46500	50.6712	1.93853	1.93853	0.507659	3.81856	0.000134231	0.000821185	CAD46500	Uncharacterized protein	gbs0856	Metabolism and transport	Inorganic ion transport and metabolism	Hydroxymethylpyrimidine transport system permease protein
CAD46549	106.732	1.93067	1.93067	0.370644	5.20895	1.9e-07	2.97e-06	CAD46549	DUF1722 domain-containing protein	gbs0905	Hypothetical	Hypothetical protein	Hypothetical protein
CAD46297	55.0279	1.92668	1.92668	0.370683	5.19765	2.02e-07	3.11e-06	CAD46297	PKS_KS domain-containing protein	cylI	Metabolism and transport	Fatty acid and phospholipids	PKS_KS domain-containing protein
CAD46594	31.3116	-1.91697	1.91697	0.552469	-3.46983	0.000520795	0.00268754	CAD46594	ABC transmembrane type-1 domain-containing protein	gbs0935	Metabolism and transport	Amino acids, peptides, aminosugars and amines	Histidine transport system permease protein hisM
CAD46459	49.7889	1.91507	1.91507	0.490783	3.90206	9.54e-05	0.000617883	CAD46459	Uncharacterized protein	gbs0815	Cellular processes	Posttranslational modification, protein turnover, chaperones	Peptidase family S11
CAD46581	139.618	1.9109	1.9109	0.271808	7.03033	2.06e-12	9.28e-11	CAD46581	Cation_ATPase_N domain-containing protein	gbs0922	Metabolism and transport	Inorganic ion transport and metabolism	Calcium-transporting ATPase (EC 3.6.3.8)
CAD47674	98.523	-1.90937	1.90937	0.275935	-6.91964	4.53e-12	1.9e-10	CAD47674	Uncharacterized protein	gbs2015	Metabolism and transport	Central intermediary metabolism	Glycosyl transferase, family 8
CAD47346	70.8108	1.90656	1.90656	0.31071	6.13613	8.46e-10	2.46e-08	CAD47346	M20_dimer domain-containing protein	gbs1687	Metabolism and transport	Amino acids, peptides, aminosugars and amines	Acetylornithine deacetylase Succinyl-diaminopimelate desuccinylase and related deacylases
CAD47436	66.8095	-1.90191	1.90191	0.435601	-4.36618	1.26e-05	0.000115009	CAD47436	Uncharacterized protein	gbs1777	Metabolism and transport	Carbohydrates, organic alcohols, and acids	Aquaporin Glycerol uptake facilitator protein
CAD45966	26.1294	1.89711	1.89711	0.484647	3.91442	9.06e-05	0.000595663	CAD45966	Fe-ADH domain-containing protein	gbs0321	Metabolism and transport	Energy production and conversion	Glycerol dehydrogenase (EC 1.1.1.6)
CAD47683	515.255	1.89296	1.89296	0.358565	5.27928	1.3e-07	2.12e-06	CAD47683	Deoxyribose-phosphate aldolase (DERA) (EC 4.1.2.4) (2-deoxy-D-ribose 5-phosphate aldolase) (Phosphodeoxyriboaldolase) (Deoxyriboaldolase)	gbs2024	Metabolism and transport	Purines, pyrimidines, nucleosides, and nucleotides	Deoxyribose-phosphate aldolase (EC 4.1.2.4)
CAD47538	75.4795	-1.87608	1.87608	0.341334	-5.49632	3.88e-08	7.13e-07	CAD47538	Uncharacterized protein	gbs1879	Cellular processes	Posttranslational modification, protein turnover, chaperones	Oligoendopeptidase O (EC 3.4.24.-)
CAD47656	83.4014	-1.8716	1.8716	0.58328	-3.20875	0.00133313	0.00571659	CAD47656	Cytokinin riboside 5'-monophosphate phosphoribohydrolase (EC 3.2.2.n1)	gbs1997	Metabolism and transport	Posttranslational modification, protein turnover, chaperones	Lysine decarboxylase family
CAD47377	58.2878	-1.86887	1.86887	0.567828	-3.29125	0.000997415	0.00455925	CAD47377	Isochorismatase domain-containing protein	gbs1718	Metabolism and transport	Secondary metabolites	Pyrazinamidase (EC 3.5.1.-) Nicotinamidase (EC 3.5.1.19)
CAD46855	318.507	-1.86833	1.86833	0.332065	-5.62639	1.84e-08	3.68e-07	CAD46855	HTH cro/C1-type domain-containing protein	gbs1196	Cellular processes	Transcription	Transcriptional regulator, Cro CI family
CAD46286	96.1893	1.86064	1.86064	0.326986	5.69028	1.27e-08	2.79e-07	CAD46286	Uncharacterized protein	gbs0642	Cellular processes	Toxin production and resistance	Daunorubicin resistance transmembrane protein
CAD47658	1199.9	1.8598	1.8598	0.351221	5.29524	1.19e-07	1.96e-06	CAD47658	Rhodanese domain-containing protein	gbs1999	Metabolism and transport	Inorganic ion transport and metabolism	Rhodanese-related sulfurtransferases
CAD46587	903.983	-1.85931	1.85931	0.520294	-3.57357	0.000352149	0.00188196	CAD46587	HTH gntR-type domain-containing protein	gbs0928	Cellular processes	Transcription	Transcriptional regulator, GntR family
CAD47576	1089.06	1.83919	1.83919	0.396536	4.63815	3.52e-06	3.77e-05	CAD47576	Galactose-6-phosphate isomerase subunit LacB 2 (EC 5.3.1.26)	gbs1917	Metabolism and transport	Carbohydrates, organic alcohols, and acids	Galactose-6-phosphate isomerase lacB subunit (EC 5.3.1.26)
CAD47353	1030.12	-1.83146	1.83146	0.478937	-3.82402	0.000131294	0.000807031	CAD47353	DhaK domain-containing protein	gbs1694	Metabolism and transport	Carbohydrates, organic alcohols, and acids	Dihydroxyacetone kinase (EC 2.7.1.29)
CAD46265	121.669	1.83142	1.83142	0.298601	6.13333	8.61e-10	2.46e-08	CAD46265	Uncharacterized protein	gbs0621	MGE	MGE	Transposase
CAD47676	104.725	-1.82809	1.82809	0.304794	-5.9978	2e-09	5.4e-08	CAD47676	Transcription termination/antitermination protein NusG	gbs2017	Cellular processes	Transcription	Transcription antitermination protein nusG
CAD47391	103.266	1.82391	1.82391	0.45743	3.9873	6.68e-05	0.000459388	CAD47391	Mannose-6-phosphate isomerase (EC 5.3.1.8)	gbs1732	Metabolism and transport	Carbohydrates, organic alcohols, and acids	Mannose-6-phosphate isomerase (EC 5.3.1.8)
CAD45776	174.848	-1.82145	1.82145	0.31256	-5.82753	5.63e-09	1.33e-07	CAD45776	ABC transporter domain-containing protein	gbs0131	Metabolism and transport	Amino acids, peptides, aminosugars and amines	Amino acid transport ATP-binding protein
CAD47279	80.2246	-1.81902	1.81902	0.450685	-4.03613	5.43e-05	0.000391472	CAD47279	N-acetyltransferase domain-containing protein	gbs1620	Metabolism and transport	Central intermediary metabolism	Acetyltransferase (EC 2.3.1.-)
CAD45964	17.8677	1.81874	1.81874	0.580011	3.13571	0.00171441	0.00705877	CAD45964	Uncharacterized protein	gbs0319	Metabolism and transport	Energy production and conversion	Formate acetyltransferase (EC 2.3.1.54)
CAD46586	389.24	-1.81658	1.81658	0.483872	-3.75425	0.00017386	0.00101994	CAD46586	ABC transporter domain-containing protein	gbs0927	Metabolism and transport	Unknown substrate	ABC transporter ATP-binding protein
CAD46596	24.3984	-1.8124	1.8124	0.525561	-3.44852	0.000563675	0.00285163	CAD46596	PBPb domain-containing protein	gbs0937	Metabolism and transport	Amino acids, peptides, aminosugars and amines	Histidine-binding protein
CAD46328	86.6259	-1.81023	1.81023	0.288044	-6.28457	3.29e-10	1.01e-08	CAD46328	theronyl-tRNA synthetase	thrS	Cellular processes	Translation, ribosomal structure and biogenesis	Catalyzes the attachment of threonine to tRNA(Thr)
CAD46299	90.41	1.80319	1.80319	0.371174	4.85808	1.19e-06	1.46e-05	CAD46299	CylK protein	cylK	Metabolism and transport	Fatty acid and phospholipids	CylK protein
CAD47170	507.907	1.7999	1.7999	0.373077	4.82447	1.4e-06	1.7e-05	CAD47170	ABC transmembrane type-1 domain-containing protein	gbs1511	Metabolism and transport	Carbohydrates, organic alcohols, and acids	Maltodextrin transport system permease protein malC
CAD47201	341.913	-1.79562	1.79562	0.525051	-3.4199	0.000626438	0.00309949	CAD47201	Aldo_ket_red domain-containing protein	gbs1542	Cellular processes	Toxin production and resistance	Aldo keto reductase family
CAD45813	710.076	1.78295	1.78295	0.419053	4.2547	2.09e-05	0.000176993	CAD45813	HTH cro/C1-type domain-containing protein	gbs0168	Cellular processes	Transcription	Transcriptional regulator, Cro CI family
CAD47432	422.121	1.77342	1.77342	0.379752	4.66995	3.01e-06	3.29e-05	CAD47432	Putative_PNPOx domain-containing protein	gbs1773	Metabolism and transport	Inorganic ion transport and metabolism	FMN-binding protein
CAD46595	34.5385	-1.76052	1.76052	0.525751	-3.34859	0.000812243	0.00388024	CAD46595	ABC transporter domain-containing protein	gbs0936	Metabolism and transport	Amino acids, peptides, aminosugars and amines	Histidine transport ATP-binding protein hisP
CAD47166	216.721	1.75042	1.75042	0.45029	3.88732	0.000101357	0.000649621	CAD47166	Alpha-1,4 glucan phosphorylase (EC 2.4.1.1)	gbs1507	Metabolism and transport	Carbohydrates, organic alcohols, and acids	Maltodextrin phosphorylase (EC 2.4.1.1)
CAD46295	44.9807	1.74447	1.74447	0.357903	4.87415	1.09e-06	1.36e-05	CAD46295	CylE protein	cylE	Metabolism and transport	Fatty acid and phospholipids	CylE protein
CAD47260	140.169	-1.74299	1.74299	0.579154	-3.00955	0.00261634	0.009941	CAD47260	Uncharacterized protein	gbs1601	Cellular processes	Translation, ribosomal structure and biogenesis	Methionyl-tRNA synthetase
CAD46276	32.5021	1.73306	1.73306	0.467156	3.7098	0.000207423	0.00119351	CAD46276	VWFA domain-containing protein	gbs0632	Cell Envelope	Other	Collagen adhesion protein
CAD47078	432.641	1.72838	1.72838	0.557774	3.09871	0.00194368	0.00777905	CAD47078	Aminoacyltransferase FemA (EC 2.3.2.17) (Factor essential for expression of methicillin resistance A) (N-acetylmuramoyl-L-alanyl-D-glutamyl-L-lysyl-(N6-glycyl)-D-alanyl-D-alanine-diphosphoundecaprenyl-N-acetylglucosamine:glycine glycyltransferase)	gbs1419	Cellular processes	Toxin production and resistance	Factor essential for expression of methicillin resistance
CAD47530	64.1831	-1.71675	1.71675	0.371469	-4.62151	3.81e-06	4.04e-05	CAD47530	Uncharacterized protein	gbs1871	Cellular processes	Toxin production and resistance	Small multidrug export protein
CAD47203	164.448	-1.71674	1.71674	0.497264	-3.45237	0.000555676	0.00283351	CAD47203	Lactoylglutathione lyase (EC 4.4.1.5) (Glyoxalase I)	gbs1544	Metabolism and transport	Amino acids, peptides, aminosugars and amines	Lactoylglutathione lyase (EC 4.4.1.5)
CAD47488	14.7905	-1.71139	1.71139	0.52987	-3.22983	0.00123863	0.0054145	CAD47488	Uncharacterized protein	gbs1829	Hypothetical	Hypothetical exported protein	DUF1310 family protein
CAD47450	172.039	-1.70153	1.70153	0.38154	-4.45963	8.21e-06	7.99e-05	CAD47450	Nucleoid-associated protein gbs1791	gbs1791	Hypothetical	Hypothetical cytosolic protein	Hypothetical cytosolic protein
CAD47195	252.104	-1.69933	1.69933	0.469222	-3.6216	0.000292785	0.00162748	CAD47195	Uncharacterized protein	gbs1536	Hypothetical	Hypothetical cytosolic protein	Hypothetical cytosolic protein
CAD46403	1877.64	1.688	1.688	0.333231	5.06555	4.07e-07	5.73e-06	CAD46403	Uncharacterized protein	gbs0759	Hypothetical	Hypothetical protein	Hypothetical protein
CAD45782	96.5096	-1.68738	1.68738	0.385629	-4.37565	1.21e-05	0.000111248	CAD45782	ABC transporter domain-containing protein	gbs0137	Cellular processes	Posttranslational modification, protein turnover, chaperones	ATP-dependent transporter sufC
CAD45895	56.6083	1.68297	1.68297	0.395336	4.25706	2.07e-05	0.000176795	CAD45895	HTH tetR-type domain-containing protein	gbs0250	Cellular processes	Transcription	Transcriptional regulator, TetR family
CAD46207	169.03	1.68031	1.68031	0.313832	5.35416	8.6e-08	1.46e-06	CAD46207	4Fe-4S ferredoxin-type domain-containing protein	gbs0563	Metabolism and transport	Energy production and conversion	iron-sulfur cluster-binding protein
CAD46285	101.071	1.67449	1.67449	0.330327	5.06919	4e-07	5.67e-06	CAD46285	ABC transporter domain-containing protein	gbs0641	Cellular processes	Toxin production and resistance	Daunorubicin resistance ATP-binding protein drrA
CAD47529	77.2151	-1.66825	1.66825	0.417031	-4.00031	6.33e-05	0.000438187	CAD47529	Transcriptional regulator CtsR	ctsR	Cellular processes	response regulator	Transcriptional regulator CtsR
CAD46263	45.8712	1.66824	1.66824	0.395187	4.22141	2.43e-05	0.000199656	CAD46263	YSIRK_signal domain-containing protein	gbs0619	Hypothetical	Hypothetical protein	Hypothetical protein
CAD47571	323.798	1.65904	1.65904	0.459883	3.60751	0.000309144	0.00169747	CAD47571	ABC transporter domain-containing protein	gbs1912	Metabolism and transport	Carbohydrates, organic alcohols, and acids	Multiple sugar transport ATP-binding protein msmK
CAD46266	167.254	1.6548	1.6548	0.348691	4.74576	2.08e-06	2.38e-05	CAD46266	Uncharacterized protein	gbs0622	Hypothetical	Hypothetical protein	Hypothetical protein
CAD46296	50.55	1.64931	1.64931	0.333963	4.9386	7.87e-07	1.02e-05	CAD46296	GCV_T domain-containing protein	cylF	Metabolism and transport	Fatty acid and phospholipids	GCV_T domain-containing protein
CAD46605	111.44	-1.63976	1.63976	0.322649	-5.08219	3.73e-07	5.38e-06	CAD46605	Uncharacterized protein	gbs0946	Metabolism and transport	Energy production and conversion	NADH oxidase H2O-forming (EC 1.6.-.-)
CAD46225	6793.06	-1.63021	1.63021	0.394682	-4.13044	3.62e-05	0.00028229	CAD46225	50S ribosomal protein L31	gbs0581	Cellular processes	Translation, ribosomal structure and biogenesis	LSU ribosomal protein L31P
CAD45835	912.377	1.62351	1.62351	0.526545	3.08333	0.00204701	0.00812042	CAD45835	Aamy domain-containing protein	gbs0190	Metabolism and transport	Carbohydrates, organic alcohols, and acids	Trehalose-6-phosphate hydrolase (EC 3.2.1.93)
CAD46515	371.18	1.61609	1.61609	0.40286	4.01155	6.03e-05	0.000423691	CAD46515	1,4-alpha-glucan branching enzyme GlgB (EC 2.4.1.18) (1,4-alpha-D-glucan:1,4-alpha-D-glucan 6-glucosyl-transferase) (Alpha-(1->4)-glucan branching enzyme) (Glycogen branching enzyme) (BE)	gbs0871	Metabolism and transport	Carbohydrates, organic alcohols, and acids	1,4-alpha-glucan branching enzyme (EC 2.4.1.18)
CAD45799	49.9472	-1.61223	1.61223	0.3142	-5.13123	2.88e-07	4.32e-06	CAD45799	tyrosyl-tRNA synthetase	tyrS	Cellular processes	Translation, ribosomal structure and biogenesis	Catalyzes the attachment of tyrosine to tRNA
CAD47431	2036.89	1.60464	1.60464	0.389883	4.1157	3.86e-05	0.00029583	CAD47431	Formate acetyltransferase (EC 2.3.1.54) (Pyruvate formate-lyase)	gbs1772	Metabolism and transport	Energy production and conversion	Formate acetyltransferase (EC 2.3.1.54)
CAD47050	231.516	-1.59632	1.59632	0.322591	-4.94843	7.48e-07	9.76e-06	CAD47050	GST C-terminal domain-containing protein	gbs1391	Metabolism and transport	Central intermediary metabolism	Glutathione S-transferase family protein
CAD46910	823.29	1.59098	1.59098	0.282875	5.62434	1.86e-08	3.69e-07	CAD46910	Purine nucleoside phosphorylase DeoD-type (PNP) (EC 2.4.2.1)	gbs1251	Metabolism and transport	Purines, pyrimidines, nucleosides, and nucleotides	Purine nucleoside phosphorylase (EC 2.4.2.1)
CAD45898	120.031	1.59078	1.59078	0.266626	5.96631	2.43e-09	6.33e-08	CAD45898	Uncharacterized protein	gbs0253	Hypothetical	Hypothetical protein	Hypothetical protein
CAD46909	1073.22	1.58881	1.58881	0.291993	5.44128	5.29e-08	9.34e-07	CAD46909	Uncharacterized protein	gbs1250	Cellular processes	Signal transduction	Histidine protein kinase
CAD47748	111.973	-1.58729	1.58729	0.279952	-5.66988	1.43e-08	3.03e-07	CAD47748	ABC transmembrane type-1 domain-containing protein	gbs2089	Metabolism and transport	Amino acids, peptides, aminosugars and amines	Glycine betaine transport system permease protein Glycine betaine-binding protein
CAD45794	115.027	-1.58303	1.58303	0.281861	-5.61637	1.95e-08	3.82e-07	CAD45794	Putative 4-diphosphocytidyl-2-C-methyl-D-erythritol kinase (CMK) (EC 2.7.1.148) (4-(cytidine-5'-diphospho)-2-C-methyl-D-erythritol kinase)	gbs0149	Metabolism and transport	Fatty acid and phospholipids	4-diphosphocytidyl-2-C-methyl-D-erythritol kinase (EC 2.7.1.148)
CAD47673	77.2233	-1.5811	1.5811	0.295146	-5.35701	8.46e-08	1.45e-06	CAD47673	PNPLA domain-containing protein	gbs2014	Cellular processes	Posttranslational modification, protein turnover, chaperones	Phospholipase (EC 3.1.-.-)
CAD46294	49.7653	1.58004	1.58004	0.335098	4.71515	2.42e-06	2.74e-05	CAD46294	ABC transporter homolog CylB	cylB	Metabolism and transport	Fatty acid and phospholipids	ABC transporter homolog CylB
CAD47350	132.292	-1.57865	1.57865	0.343408	-4.59701	4.29e-06	4.46e-05	CAD47350	Probable transcriptional regulatory protein gbs1691	gbs1691	Hypothetical	Hypothetical cytosolic protein	Hypothetical cytosolic protein
CAD46776	14.1245	-1.57563	1.57563	0.506987	-3.10784	0.00188463	0.00757638	CAD46776	Xanthine phosphoribosyltransferase (XPRTase) (EC 2.4.2.22)	gbs1117	Metabolism and transport	Purines, pyrimidines, nucleosides, and nucleotides	Xanthine phosphoribosyltransferase (EC 2.4.2.-)
CAD45949	176.197	-1.56699	1.56699	0.351074	-4.46343	8.07e-06	7.89e-05	CAD45949	methionyl tRNA formyltransferase	fmt	Cellular processes	Translation, ribosomal structure and biogenesis	methionyl tRNA formyltransferase
CAD46499	27.5096	1.56307	1.56307	0.483228	3.23465	0.00121793	0.00533957	CAD46499	Uncharacterized protein	gbs0855	Metabolism and transport	Inorganic ion transport and metabolism	Transporter
CAD46505	115.179	1.56166	1.56166	0.448375	3.48294	0.000495933	0.00257399	CAD46505	UDP-N-acetylglucosamine 1-carboxyvinyltransferase 1 (EC 2.5.1.7) (Enoylpyruvate transferase 1) (UDP-N-acetylglucosamine enolpyruvyl transferase 1) (EPT 1)	gbs0861	Cell Envelope	Biosynthesis and degradation of murein sacculus and peptidoglycan	UDP-N-acetylglucosamine 1-carboxyvinyltransferase (EC 2.5.1.7)
CAD45777	96.612	-1.5573	1.5573	0.273966	-5.68426	1.31e-08	2.85e-07	CAD45777	ABC transmembrane type-1 domain-containing protein	gbs0132	Metabolism and transport	Amino acids, peptides, aminosugars and amines	ABC transporter amino acid-binding protein Amino acid ABC transporter permease protein
CAD45974	807.759	-1.55223	1.55223	0.512616	-3.02805	0.00246138	0.0094519	CAD45975	HTH marR-type domain-containing protein	gbs0330	Cellular processes	Transcription	Transcriptional regulator, MarR family
CAD47789	114.826	-1.53864	1.53864	0.255469	-6.0228	1.71e-09	4.75e-08	CAD47789	Uncharacterized protein	gbs2130	Metabolism and transport	Unknown substrate	ABC transporter ATP-binding protein
CAD47485	197.929	-1.53798	1.53798	0.372201	-4.13213	3.59e-05	0.000281433	CAD47485	Uncharacterized protein	gbs1826	Hypothetical	Hypothetical protein	Hypothetical protein
CAD47280	47.4048	-1.53077	1.53077	0.432773	-3.53712	0.000404517	0.00213647	CAD47280	Phosphoserine aminotransferase (EC 2.6.1.52) (Phosphohydroxythreonine aminotransferase) (PSAT)	serC	Metabolism and transport	Amino acids, peptides, aminosugars and amines	L-serine biosynthesis
CAD47589	95.9754	1.53043	1.53043	0.264369	5.78899	7.08e-09	1.61e-07	CAD47589	Putative NrdI-like protein	gbs1930	Metabolism and transport	Purines, pyrimidines, nucleosides, and nucleotides	NrdI protein
CAD47294	117.996	-1.52852	1.52852	0.37608	-4.06435	4.82e-05	0.000355518	CAD47294	uracil phosphoribosyltransferase	upp	Metabolism and transport	Purines, pyrimidines, nucleosides, and nucleotides	UMP biosynthesis via salvage pathway
CAD47495	1191.67	-1.52553	1.52553	0.363301	-4.19906	2.68e-05	0.00021795	CAD47495	ribosomal protein L34	rpmH	Cellular processes	Translation, ribosomal structure and biogenesis	ribosomal protein L34
CAD47518	109.034	-1.52407	1.52407	0.477287	-3.1932	0.00140707	0.00595349	CAD47518	Adenylosuccinate synthetase (AMPSase) (AdSS) (EC 6.3.4.4) (IMP--aspartate ligase)	purA	Metabolism and transport	Purines, pyrimidines, nucleosides, and nucleotides	de novo pathway of purine nucleotide biosynthesis
CAD45899	102.325	1.5227	1.5227	0.265302	5.73951	9.5e-09	2.14e-07	CAD45899	PadR domain-containing protein	gbs0254	Cellular processes	Transcription	Transcriptional regulator, PadR family
CAD47747	80.2375	-1.51877	1.51877	0.283789	-5.35177	8.71e-08	1.47e-06	CAD47747	ABC transporter domain-containing protein	gbs2088	Metabolism and transport	Amino acids, peptides, aminosugars and amines	Glycine betaine transport ATP-binding protein
CAD47033	598.304	-1.51546	1.51546	0.401903	-3.7707	0.00016279	0.000964974	CAD47033	ribosomal protein L7/L12	rplL	Cellular processes	Translation, ribosomal structure and biogenesis	ribosomal protein L7/L12
CAD45732	201.5	-1.51051	1.51051	0.375766	-4.01981	5.82e-05	0.000414619	CAD45732	Uncharacterized protein	gbs0087	Hypothetical	Hypothetical protein	Hypothetical protein
CAD47687	318.039	1.49515	1.49515	0.38623	3.87115	0.000108324	0.000684127	CAD47687	Uncharacterized protein	gbs2028	Hypothetical	Hypothetical protein	Hypothetical protein
CAD46293	40.1607	1.4901	1.4901	0.343553	4.33731	1.44e-05	0.000129238	CAD46293	ABC transporter domain-containing protein	cylA	Metabolism and transport	Fatty acid and phospholipids	ABC transporter domain-containing protein
CAD46618	31.1324	1.48853	1.48853	0.407592	3.652	0.000260209	0.00145539	CAD46618	TSPc domain-containing protein	gbs0959	Cellular processes	Toxin production and resistance	Nisin-resistance protein
CAD47528	146.655	-1.48788	1.48788	0.365612	-4.06956	4.71e-05	0.000349103	CAD47528	Clp R domain-containing protein	gbs1869	Cellular processes	Transcription	Negative regulator of genetic competence clpC mecB
CAD46558	129.752	1.47982	1.47982	0.237218	6.23824	4.43e-10	1.33e-08	CAD46558	Uncharacterized protein	gbs0914	Hypothetical	Hypothetical protein	Hypothetical protein
CAD46161	262.723	-1.4734	1.4734	0.461332	-3.1938	0.00140416	0.00595349	CAD46161	Uncharacterized protein	gbs0517	Hypothetical	Hypothetical cytosolic protein	Hypothetical cytosolic protein
CAD46396	531.207	-1.47268	1.47268	0.390732	-3.76903	0.00016388	0.0009677	CAD46396	Uncharacterized protein	gbs0752	Metabolism and transport	Unknown substrate	ABC transporter ATP-binding protein
CAD46911	785.107	1.46986	1.46986	0.291712	5.03873	4.69e-07	6.44e-06	CAD46911	Uncharacterized protein	gbs1252	Metabolism and transport	Inorganic ion transport and metabolism	Chloride channel protein
CAD46400	5089.39	1.46915	1.46915	0.409221	3.59012	0.000330527	0.001785	CAD46400	PspC domain-containing protein	gbs0756	Cellular processes	Transcription	Stress-responsive transcriptional regulator PspC
CAD46775	17.1265	-1.46232	1.46232	0.467006	-3.13127	0.00174055	0.00710823	CAD46775	Uncharacterized protein	gbs1116	Metabolism and transport	Purines, pyrimidines, nucleosides, and nucleotides	Xanthine permease
CAD47255	31.9765	-1.46189	1.46189	0.463065	-3.15699	0.00159404	0.00664553	CAD47255	VOC domain-containing protein	gbs1596	Metabolism and transport	Amino acids, peptides, aminosugars and amines	Lactoylglutathione lyase (EC 4.4.1.5)
CAD45734	388.223	-1.45694	1.45694	0.382756	-3.80643	0.000140985	0.000849212	CAD45734	Uncharacterized protein	gbs0089	Hypothetical	Hypothetical protein	Hypothetical protein
CAD46498	35.3567	1.45236	1.45236	0.482203	3.01192	0.00259599	0.00988451	CAD46498	Uncharacterized protein	gbs0854	Metabolism and transport	Purines, pyrimidines, nucleosides, and nucleotides	Hydroxymethylpyrimidine transport system permease protein
CAD46324	781.995	1.45205	1.45205	0.257961	5.62897	1.81e-08	3.67e-07	CAD46324	catabolite control protein A	ccpA	Metabolism and transport	Energy production and conversion	catabolite control protein A
CAD47174	755.283	1.4515	1.4515	0.374787	3.87288	0.000107556	0.000684127	CAD47174	Uncharacterized protein	gbs1515	Hypothetical	Hypothetical protein	Hypothetical protein
CAD47254	40.8427	-1.44999	1.44999	0.443095	-3.2724	0.00106637	0.00478937	CAD47254	3-dmu-9_3-mt domain-containing protein	gbs1595	Metabolism and transport	Energy production and conversion	PhnB protein
CAD47176	84.2517	1.44709	1.44709	0.360707	4.01182	6.03e-05	0.000423691	CAD47176	UDP-N-acetylglucosamine--peptide N-acetylglucosaminyltransferase GtfA subunit (EC 2.4.1.-) (Glycosyltransferase GtfA)	gbs1517	Metabolism and transport	Central intermediary metabolism	Probable poly(Glycerol-phosphate) alpha-glucosyltransferase (EC 2.4.1.52)
CAD46427	840.504	-1.44349	1.44349	0.33381	-4.32429	1.53e-05	0.00013576	CAD46427	Triosephosphate isomerase (TIM) (TPI) (EC 5.3.1.1) (Triose-phosphate isomerase)	gbs0783	Metabolism and transport	Carbohydrates, organic alcohols, and acids	Triosephosphate isomerase (EC 5.3.1.1)
CAD47034	566.893	-1.43781	1.43781	0.371412	-3.87121	0.000108298	0.000684127	CAD47034	Ribosomal protein L10	rplJ	Cellular processes	Translation, ribosomal structure and biogenesis	Ribosomal protein L10
CAD47594	32.1445	1.43481	1.43481	0.384037	3.73613	0.000186877	0.00107874	CAD47594	HAMP domain-containing protein	gbs1935	Cellular processes	Signal transduction	Two-component sensor kinase yesM (EC 2.7.3.-)
CAD46621	35.7048	1.42729	1.42729	0.390119	3.6586	0.000253599	0.00142284	CAD46621	FtsX domain-containing protein	gbs0962	Metabolism and transport	Unknown substrate	ABC transporter permease protein
CAD46556	143.827	1.42698	1.42698	0.245556	5.8112	6.2e-09	1.45e-07	CAD46556	CRISPR-associated endonuclease Cas1 (EC 3.1.-.-)	gbs0912	Hypothetical	Hypothetical cytosolic protein	Hypothetical cytosolic protein
CAD45894	90.0828	1.42339	1.42339	0.40053	3.55377	0.000379745	0.00201746	CAD45894	Uncharacterized protein	gbs0249	Cellular processes	Transcription	RNA polymerase ECF-type sigma factor
CAD45795	334.531	-1.41768	1.41768	0.353119	-4.01474	5.95e-05	0.000421969	CAD45795	HTH marR-type domain-containing protein	gbs0150	Cellular processes	Transcription	Transcriptional regulator, MarR family
CAD46542	1196.25	1.41617	1.41617	0.269331	5.25811	1.46e-07	2.36e-06	CAD46542	Dihydrolipoyl dehydrogenase (EC 1.8.1.4)	gbs0898	Metabolism and transport	Energy production and conversion	Dihydrolipoamide dehydrogenase (EC 1.8.1.4)
CAD47483	37.5607	-1.41002	1.41002	0.376063	-3.74941	0.000177251	0.00103311	CAD47483	Ribonuclease M5 (EC 3.1.26.8) (RNase M5) (Ribosomal RNA terminal maturase M5)	gbs1824	Cellular processes	Transcription	Ribonuclease M5 (EC 3.1.26.8)
CAD45991	1586.29	1.40582	1.40582	0.382318	3.6771	0.000235904	0.0013445	CAD45991	Uncharacterized protein	gbs0346	Metabolism and transport	Carbohydrates, organic alcohols, and acids	PTS system, mannose-specific IID component (EC 2.7.1.69)
CAD45931	86.2844	-1.40453	1.40453	0.34383	-4.08494	4.41e-05	0.000329465	CAD45931	NH(3)-dependent NAD(+) synthetase (EC 6.3.1.5)	nadE	Metabolism and transport	Purines, pyrimidines, nucleosides, and nucleotides	NAD(+) biosynthesis
CAD45676	204.308	-1.40113	1.40113	0.427004	-3.28129	0.00103332	0.00468351	CAD45676	LysM domain-containing protein	gbs0031	Cell Envelope	Biosynthesis and degradation of murein sacculus and peptidoglycan	Surface antigen
CAD47577	758.997	1.39777	1.39777	0.444885	3.14187	0.0016787	0.00693425	CAD47577	Galactose-6-phosphate isomerase subunit LacA 2 (EC 5.3.1.26)	gbs1918	Metabolism and transport	Carbohydrates, organic alcohols, and acids	Galactose-6-phosphate isomerase lacA subunit (EC 5.3.1.26)
CAD46485	370.137	-1.39583	1.39583	0.404693	-3.4491	0.000562465	0.00285163	CAD46485	Aldedh domain-containing protein	gbs0841	Metabolism and transport	Energy production and conversion	NADP-dependent glyceraldehyde-3-phosphate dehydrogenase (EC 1.2.1.9)
CAD46850	248.86	-1.39404	1.39404	0.284282	-4.90374	9.4e-07	1.2e-05	CAD46850	Uncharacterized protein	gbs1191	Metabolism and transport	Amino acids, peptides, aminosugars and amines	Glycine betaine transporter
CAD46557	144.459	1.38848	1.38848	0.232695	5.96695	2.42e-09	6.33e-08	CAD46557	CRISPR-associated endoribonuclease Cas2 (EC 3.1.-.-)	gbs0913	Hypothetical	Hypothetical cytosolic protein	Hypothetical cytosolic protein
CAD47686	54.1306	1.38086	1.38086	0.378341	3.64978	0.000262466	0.00146347	CAD47686	HTH gntR-type domain-containing protein	gbs2027	Cellular processes	Transcription	Transcriptional regulator, GntR family
CAD45780	97.8564	-1.37617	1.37617	0.287618	-4.78473	1.71e-06	2.03e-05	CAD45780	Adapter protein MecA	gbs0135	Cellular processes	Transcription	Negative regulator of genetic competence mecA
CAD46249	24.43	-1.36776	1.36776	0.429919	-3.18144	0.00146547	0.0061666	CAD46249	O-phosphoserine phosphohydrolase (EC 3.1.3.3)	gbs0605	Metabolism and transport	Amino acids, peptides, aminosugars and amines	Phosphoserine phosphatase (EC 3.1.3.3)
CAD46585	534.029	-1.36516	1.36516	0.437229	-3.12229	0.00179448	0.00727895	CAD46585	Uncharacterized protein	gbs0926	Metabolism and transport	Unknown substrate	ABC transporter permease protein
CAD46428	1136.48	-1.3638	1.3638	0.30375	-4.48986	7.13e-06	7.09e-05	CAD46428	2,3-bisphosphoglycerate-dependent phosphoglycerate mutase (BPG-dependent PGAM) (PGAM) (Phosphoglyceromutase) (dPGM) (EC 5.4.2.11)	gbs0784	Metabolism and transport	Carbohydrates, organic alcohols, and acids	Phosphoglycerate mutase (EC 5.4.2.1)
CAD47156	101.663	1.3619	1.3619	0.260551	5.22699	1.72e-07	2.72e-06	CAD47156	DNA primase	dnaG	Cellular processes	DNA replication, recombination and repair	DNA primase
CAD45930	76.2614	-1.3617	1.3617	0.323006	-4.21571	2.49e-05	0.000203835	CAD45930	Nicotinate phosphoribosyltransferase (EC 6.3.4.21)	gbs0285	Metabolism and transport	Cofactors, prosthetic groups, and carriers	Nicotinate phosphoribosyltransferase (EC 2.4.2.11)
CAD47382	104.739	1.3607	1.3607	0.297068	4.58042	4.64e-06	4.78e-05	CAD47382	Uncharacterized protein	gbs1723	Metabolism and transport	Amino acids, peptides, aminosugars and amines	L-asparaginase (EC 3.5.1.1)
CAD47416	1725.04	-1.36047	1.36047	0.362062	-3.75756	0.00017158	0.00100985	CAD47416	30S ribosomal protein S18	rpsR	Cellular processes	Translation, ribosomal structure and biogenesis	Binds as a heterodimer with protein S6 to the central domain of the 16S rRNA
CAD46159	35.0734	-1.35744	1.35744	0.416873	-3.25625	0.00112895	0.00499567	CAD46159	Endonuclease III (EC 4.2.99.18) (DNA-(apurinic or apyrimidinic site) lyase)	gbs0515	Cellular processes	DNA replication, recombination and repair	Endonuclease III (EC 4.2.99.18)
CAD46228	77.4367	-1.35617	1.35617	0.351291	-3.86053	0.000113142	0.000707812	CAD46228	Flavodoxin	gbs0584	Metabolism and transport	Energy production and conversion	Flavodoxin
CAD46956	639.524	-1.35473	1.35473	0.34662	-3.90841	9.29e-05	0.0006073	CAD46956	3-dmu-9_3-mt domain-containing protein	gbs1297	Metabolism and transport	Energy production and conversion	PhnB protein
CAD45908	60.8709	1.35328	1.35328	0.358087	3.7792	0.000157335	0.00093828	CAD45908	glycerol kinase	glpK	Metabolism and transport	Carbohydrates, organic alcohols, and acids	glycerol degradation via glycerol kinase pathway
CAD45896	30.1761	1.35219	1.35219	0.418051	3.23451	0.00121853	0.00533957	CAD45896	Uncharacterized protein	gbs0251	Metabolism and transport	Unknown substrate	ABC transporter permease protein
CAD46867	65584.6	-1.35083	1.35083	0.418932	-3.22447	0.00126208	0.00550364	CAD46867	Uncharacterized protein	gbs1208	Hypothetical	Hypothetical membrane protein	Integral membrane protein. GlsB/YeaQ/YmgE family stress response membrane protein
CAD46600	124.696	1.34852	1.34852	0.22744	5.92913	3.05e-09	7.62e-08	CAD46600	Cytidine deaminase (EC 3.5.4.5) (Cytidine aminohydrolase)	gbs0941	Metabolism and transport	Purines, pyrimidines, nucleosides, and nucleotides	Cytidine deaminase (EC 3.5.4.5)
CAD45826	176.669	1.34197	1.34197	0.280831	4.77857	1.77e-06	2.08e-05	CAD45826	Sensory transduction protein LytR	gbs0181	Cellular processes	Transcription	Autolysin response regulator
CAD46597	965.66	-1.33779	1.33779	0.346787	-3.85768	0.000114468	0.000713343	CAD46597	30S ribosomal protein S20	rpsT	Cellular processes	Translation, ribosomal structure and biogenesis	Binds directly to 16S ribosomal RNA
CAD46514	175.013	1.33612	1.33612	0.245727	5.43743	5.41e-08	9.45e-07	CAD46514	Alpha-dextrin endo-1,6-alpha-glucosidase (EC 3.2.1.41) (Pullulan 6-glucanohydrolase)	gbs0870	Metabolism and transport	Carbohydrates, organic alcohols, and acids	Pullulanase (EC 3.2.1.41)
CAD46481	293.414	-1.32972	1.32972	0.223912	-5.93861	2.87e-09	7.4e-08	CAD46481	Ribonucleoside-diphosphate reductase (EC 1.17.4.1)	gbs0837	Metabolism and transport	Purines, pyrimidines, nucleosides, and nucleotides	Ribonucleoside-diphosphate reductase alpha chain (EC 1.17.4.1)
CAD47569	367.81	1.32809	1.32809	0.300544	4.41897	9.92e-06	9.45e-05	CAD47569	UDP-glucose 4-epimerase (EC 5.1.3.2)	gbs1910	Metabolism and transport	Energy production and conversion	UDP-glucose 4-epimerase (EC 5.1.3.2)
CAD45664	149.234	-1.32675	1.32675	0.291387	-4.55322	5.28e-06	5.41e-05	CAD45664	DNA repair protein RecO (Recombination protein O)	gbs0019	Cellular processes	DNA replication, recombination and repair	DNA repair protein recO
CAD47133	52.2296	-1.3234	1.3234	0.341926	-3.87044	0.00010864	0.000684127	CAD47133	SpaA domain-containing protein	gbs1474	Hypothetical	Hypothetical protein	Hypothetical protein
CAD46531	70.9056	-1.32318	1.32318	0.301637	-4.38666	1.15e-05	0.000106308	CAD46531	N-acetyltransferase domain-containing protein	gbs0887	Metabolism and transport	Central intermediary metabolism	Acetyltransferase, GNAT family
CAD46292	69.146	1.31901	1.31901	0.277227	4.75788	1.96e-06	2.27e-05	CAD46292	Uncharacterized protein	gbs0648	Metabolism and transport	Fatty acid and phospholipids	(3R)-hydroxymyristoyl-[acyl carrier protein] dehydratase (EC 4.2.1.-)
CAD47137	26.072	-1.3159	1.3159	0.432551	-3.04219	0.00234867	0.00915573	CAD47137	VWFA domain-containing protein	gbs1478	Cell Envelope	Other	Collagen adhesion protein
CAD45663	111.708	-1.3155	1.3155	0.25798	-5.09924	3.41e-07	4.95e-06	CAD45663	Aminotransferase (EC 2.6.1.-)	gbs0018	Metabolism and transport	Amino acids, peptides, aminosugars and amines	Aromatic amino acid aminotransferase (EC 2.6.1.57)
CAD47722	1943.01	-1.31317	1.31317	0.422875	-3.10533	0.00190065	0.00762375	CAD47722	50S Ribosomal protein L33	rpmG-1	Cellular processes	Translation, ribosomal structure and biogenesis	50S Ribosomal protein L33
CAD46610	76.0648	-1.31298	1.31298	0.414115	-3.17058	0.00152137	0.00638691	CAD46610	Uncharacterized protein	gbs0951	Hypothetical	Hypothetical exported protein	Hypothetical exported protein
CAD47716	103.143	-1.31117	1.31117	0.379856	-3.45176	0.000556948	0.00283351	CAD47716	Uncharacterized protein	gbs2057	Cellular processes	Toxin production and resistance	Bacteriocin uviB
CAD46202	87.1204	1.30573	1.30573	0.275031	4.74755	2.06e-06	2.38e-05	CAD46202	HD domain-containing protein	gbs0558	Metabolism and transport	Purines, pyrimidines, nucleosides, and nucleotides	dGTP triphosphohydrolase
CAD47175	95.3939	1.30364	1.30364	0.325016	4.01101	6.05e-05	0.000423691	CAD47175	UDP-N-acetylglucosamine--peptide N-acetylglucosaminyltransferase stabilizing protein GtfB (Glycosyltransferase stabilizing protein GtfB)	gbs1516	Cellular processes	Central intermediary metabolism	surface protein Pls
CAD46576	98.211	-1.30248	1.30248	0.362481	-3.59325	0.000326581	0.00177259	CAD46576	Elongation factor 4 (EF-4) (EC 3.6.5.n1) (Ribosomal back-translocase LepA)	gbs0917	Cellular processes	Translation, ribosomal structure and biogenesis	GTP-binding protein lepA
CAD45781	197.296	-1.29363	1.29363	0.253195	-5.10922	3.23e-07	4.78e-06	CAD45781	Uncharacterized protein	gbs0136	Metabolism and transport	Central intermediary metabolism	Undecaprenyl-phosphate alpha-N-acetylglucosaminephosphotransferase (EC 2.7.8.-)
CAD47462	502.404	-1.29356	1.29356	0.325277	-3.9768	6.98e-05	0.000476502	CAD47462	DNA-directed RNA polymerase subunit epsilon (RNAP epsilon subunit) (EC 2.7.7.6) (RNA polymerase epsilon subunit) (Transcriptase subunit epsilon)	gbs1803	Cellular processes	Transcription	non-essential component of RNA polymerase (RNAP)
CAD45796	232.021	-1.2934	1.2934	0.345449	-3.74411	0.000181036	0.00105176	CAD45796	ABC transporter domain-containing protein	gbs0151	Metabolism and transport	Inorganic ion transport and metabolism	High-affinity zinc uptake system ATP-binding protein znuC
CAD47487	26.2236	-1.29325	1.29325	0.426538	-3.03198	0.00242959	0.00934977	CAD47487	Uncharacterized protein	gbs1828	Hypothetical	Hypothetical cytosolic protein	Hypothetical cytosolic protein
CAD46291	138.16	1.29087	1.29087	0.250849	5.14602	2.66e-07	4.03e-06	CAD46291	Carrier domain-containing protein	acpC	Metabolism and transport	Fatty acid and phospholipids	Carrier domain-containing protein
CAD47335	57.1457	-1.29011	1.29011	0.315326	-4.09135	4.29e-05	0.000323179	CAD47335	Ribosomal RNA small subunit methyltransferase G	gidB	Cellular processes	Translation, ribosomal structure and biogenesis	Ribosomal RNA small subunit methyltransferase G
CAD46530	32.9274	-1.28873	1.28873	0.368384	-3.49833	0.000468189	0.00243702	CAD46530	Phenylalanyl-tRNA synthetase alpha chain	pheS	Cellular processes	Translation, ribosomal structure and biogenesis	Phenylalanyl-tRNA synthetase alpha chain
CAD45825	140.961	1.28845	1.28845	0.28717	4.48672	7.23e-06	7.16e-05	CAD45825	Sensor protein LytS (EC 2.7.13.3)	gbs0180	Cellular processes	Signal transduction	Autolysin sensor kinase (EC 2.7.3.-)
CAD47300	1651.82	1.28329	1.28329	0.386234	3.32257	0.000891909	0.00418315	CAD47300	Putative membrane protein insertion efficiency factor	gbs1641	Hypothetical	Hypothetical cytosolic protein	Hypothetical cytosolic protein
CAD46817	85.8766	-1.27716	1.27716	0.31723	-4.02596	5.67e-05	0.000407143	CAD46817	Uncharacterized protein	gbs1158	Metabolism and transport	Central intermediary metabolism	Short chain dehydrogenase
CAD46094	131.353	-1.27662	1.27662	0.252809	-5.04974	4.42e-07	6.18e-06	CAD46094	N-acetyltransferase domain-containing protein	gbs0450	Metabolism and transport	Central intermediary metabolism	Acetyltransferase, GNAT family
CAD47721	4497.25	-1.2757	1.2757	0.398669	-3.1999	0.00137475	0.00586713	CAD47721	50S ribosomal protein L32	rpmF	Cellular processes	Translation, ribosomal structure and biogenesis	50S ribosomal protein L32
CAD47177	86.0116	1.27382	1.27382	0.303469	4.19751	2.7e-05	0.00021795	CAD47177	Protein translocase subunit SecA 2	gbs1518	Cellular processes	Posttranslational modification, protein turnover, chaperones	Protein translocase subunit secA
CAD46086	118.389	-1.26889	1.26889	0.292003	-4.34547	1.39e-05	0.000125779	CAD46086	Glycerol-3-phosphate dehydrogenase [NAD(P)+] (EC 1.1.1.94) (NAD(P)H-dependent glycerol-3-phosphate dehydrogenase)	gbs0442	Metabolism and transport	Energy production and conversion	Glycerol-3-phosphate dehydrogenase [NAD(P)+] (EC 1.1.1.94)
CAD46532	62.4975	-1.2621	1.2621	0.307258	-4.10762	4e-05	0.000305067	CAD46532	Phenylalanyl-tRNA synthetase beta chain	pheT	Cellular processes	Translation, ribosomal structure and biogenesis	Phenylalanyl-tRNA synthetase beta chain
CAD47484	22.1977	-1.26118	1.26118	0.415839	-3.03286	0.00242246	0.0093423	CAD47484	Uncharacterized protein	gbs1825	Cellular processes	DNA replication, recombination and repair	DNase, TatD family (EC 3.1.-.-)
CAD47776	46.7005	-1.25681	1.25681	0.375989	-3.34267	0.000829754	0.00393057	CAD47776	HTH cro/C1-type domain-containing protein	gbs2117	Cellular processes	Transcription	Transcriptional regulator, Cro CI family
CAD46831	27.307	-1.25581	1.25581	0.405733	-3.09517	0.00196701	0.00785497	CAD46831	Uncharacterized protein	gbs1172	Metabolism and transport	Central intermediary metabolism	Hydrolase (HAD superfamily)
CAD47445	944.337	1.25454	1.25454	0.392943	3.19267	0.00140964	0.00595349	CAD47445	Uncharacterized protein	gbs1786	Metabolism and transport	Energy production and conversion	Cytochrome d ubiquinol oxidase subunit II (EC 1.10.3.-)
CAD47713	43.3719	-1.25255	1.25255	0.309265	-4.05007	5.12e-05	0.000374853	CAD47713	DNA mismatch repair protein MutS	mutS	Cellular processes	DNA replication, recombination and repair	DNA mismatch repair protein MutS
CAD47302	378.517	1.25202	1.25202	0.349472	3.5826	0.000340192	0.00182891	CAD47302	Segregation and condensation protein B	gbs1643	Cellular processes	Cell division	Segregation and condensation protein ScpB
CAD46398	89.5843	1.24946	1.24946	0.373947	3.34127	0.000833969	0.00393188	CAD46398	S1 motif domain-containing protein	gbs0754	Cellular processes	Transcription	TRANSCRIPTION ACCESSORY PROTEIN (S1 RNA binding domain)
CAD47301	371.888	1.24735	1.24735	0.327403	3.80982	0.000139067	0.000846147	CAD47301	Pseudouridine synthase (EC 5.4.99.-)	gbs1642	Cellular processes	Translation, ribosomal structure and biogenesis	Ribosomal large subunit pseudouridine synthase B (EC 4.2.1.70)
CAD47163	328.357	-1.2443	1.2443	0.271104	-4.58974	4.44e-06	4.59e-05	CAD47163	tRNA uridine(34) hydroxylase (EC 1.14.-.-) (tRNA hydroxylation protein O)	gbs1504	Metabolism and transport	Central intermediary metabolism	Rhodanese-related sulfurtransferases
CAD46395	138.418	-1.24351	1.24351	0.325692	-3.81805	0.000134508	0.000821185	CAD46395	Uncharacterized protein	gbs0751	Hypothetical	Hypothetical membrane protein	Hypothetical membrane spanning protein
CAD46085	188.561	-1.23908	1.23908	0.315267	-3.93025	8.49e-05	0.000563938	CAD46085	UTP--glucose-1-phosphate uridylyltransferase (EC 2.7.7.9) (UDP-glucose pyrophosphorylase)	gbs0441	Metabolism and transport	Carbohydrates, organic alcohols, and acids	UTP--glucose-1-phosphate uridylyltransferase (EC 2.7.7.9)
CAD46912	742.258	1.23876	1.23876	0.288025	4.30087	1.7e-05	0.000148738	CAD46912	Purine nucleoside phosphorylase (EC 2.4.2.1) (Inosine-guanosine phosphorylase)	gbs1253	Metabolism and transport	Purines, pyrimidines, nucleosides, and nucleotides	Purine nucleoside phosphorylase (EC 2.4.2.1)
CAD46602	275.359	1.23345	1.23345	0.236941	5.20571	1.93e-07	3e-06	CAD46602	Uncharacterized protein	gbs0943	Metabolism and transport	Purines, pyrimidines, nucleosides, and nucleotides	Nucleoside transport ATP-binding protein
CAD47191	156.45	-1.22963	1.22963	0.2981	-4.12489	3.71e-05	0.000286698	CAD47191	Uncharacterized protein	gbs1532	Cellular processes	Posttranslational modification, protein turnover, chaperones	CAAX amino terminal protease family
CAD47600	61.5919	1.22922	1.22922	0.394785	3.11364	0.00184793	0.00746215	CAD47600	Uncharacterized protein	gbs1941	Metabolism and transport	Unknown substrate	Transporter
CAD46429	59.4732	-1.22808	1.22808	0.322632	-3.80644	0.000140983	0.000849212	CAD46429	Uncharacterized protein	gbs0785	Cell Envelope	Biosynthesis and degradation of murein sacculus and peptidoglycan	Penicillin-binding protein
CAD47241	30.3265	-1.22615	1.22615	0.381641	-3.21285	0.00131426	0.00564912	CAD47241	HTH lysR-type domain-containing protein	gbs1582	Cellular processes	Transcription	Transcriptional regulators, LysR family
CAD46913	1255.8	1.2149	1.2149	0.311984	3.89412	9.86e-05	0.000633922	CAD46913	Uncharacterized protein	gbs1254	Metabolism and transport	Inorganic ion transport and metabolism	Arsenate reductase (EC 1.20.4.1)
CAD47320	151.06	1.20829	1.20829	0.299197	4.03844	5.38e-05	0.000389195	CAD47320	Transcription elongation factor GreA (Transcript cleavage factor GreA)	gbs1661	Cellular processes	Transcription	Transcription elongation factor greA
CAD46857	594.783	-1.20665	1.20665	0.374824	-3.21923	0.00128534	0.00555131	CAD46857	Thiol peroxidase (Tpx) (EC 1.11.1.24) (Peroxiredoxin tpx) (Prx) (Thioredoxin peroxidase) (Thioredoxin-dependent peroxiredoxin)	gbs1198	Metabolism and transport	Energy production and conversion	Thioredoxin peroxidase (EC 1.11.1.15)
CAD46089	116.919	-1.20416	1.20416	0.256893	-4.6874	2.77e-06	3.1e-05	CAD46089	R3H domain-containing protein	gbs0445	Cellular processes	Transcription	Jag protein
CAD47486	57.8597	-1.20251	1.20251	0.357181	-3.36668	0.000760787	0.00368327	CAD47486	Uncharacterized protein	gbs1827	Hypothetical	Hypothetical protein	Hypothetical protein
CAD46430	90.2986	-1.19701	1.19701	0.281451	-4.253	2.11e-05	0.000177513	CAD46430	Recombination protein RecR	gbs0786	Cellular processes	DNA replication, recombination and repair	Recombination protein recR
CAD47454	52.4546	1.19258	1.19258	0.373582	3.19229	0.00141152	0.00595349	CAD47454	DUF536 domain-containing protein	gbs1795	Hypothetical	Hypothetical cytosolic protein	Hypothetical cytosolic protein
CAD46404	634.712	1.18381	1.18381	0.367428	3.22189	0.00127349	0.00551346	CAD46404	Uncharacterized protein	gbs0760	Hypothetical	Hypothetical exported protein	Hypothetical exported protein
CAD46511	62.1673	-1.18079	1.18079	0.282452	-4.18049	2.91e-05	0.000233875	CAD46511	Uncharacterized protein	gbs0867	Hypothetical	Hypothetical membrane protein	Hypothetical membrane spanning protein
CAD46768	77.9793	-1.17838	1.17838	0.272307	-4.32742	1.51e-05	0.000134511	CAD46768	peptide chain release factor 1	gbs1109	Cellular processes	Translation, ribosomal structure and biogenesis	Bacterial Peptide Chain Release Factor 1 (RF-1)
CAD47303	289.664	1.17829	1.17829	0.320978	3.67092	0.000241675	0.00136444	CAD47303	Segregation and condensation protein A	gbs1644	Cellular processes	Cell division	Segregation and condensation protein ScpA
CAD47281	37.414	1.17726	1.17726	0.389805	3.02013	0.00252662	0.00966125	CAD47281	Copper homeostasis protein CutC	gbs1622	Metabolism and transport	Inorganic ion transport and metabolism	Copper homeostasis protein cutC
CAD46957	404.105	-1.17397	1.17397	0.353662	-3.31947	0.000901881	0.00421893	CAD46957	Uncharacterized protein	gbs1298	Hypothetical	Hypothetical protein	hypothetical protein
CAD47345	69.377	1.17135	1.17135	0.276622	4.23449	2.29e-05	0.000190998	CAD47345	Methionine import ATP-binding protein MetN (EC 7.4.2.11)	gbs1686	Metabolism and transport	Unknown substrate	ABC transporter ATP-binding protein
CAD46325	159.989	1.17084	1.17084	0.239376	4.89122	1e-06	1.26e-05	CAD46325	Aamy domain-containing protein	gbs0681	Metabolism and transport	Carbohydrates, organic alcohols, and acids	Alpha-amylase (EC 3.2.1.1)
CAD46914	171.929	1.16663	1.16663	0.276178	4.22418	2.4e-05	0.000198119	CAD46914	Phosphopentomutase	gbs1255	Metabolism and transport	Carbohydrates, organic alcohols, and acids	Phosphopentomutase (EC 5.4.2.7)
CAD46589	332.363	-1.1648	1.1648	0.249282	-4.6726	2.97e-06	3.27e-05	CAD46589	ATP-dependent 6-phosphofructokinase (ATP-PFK) (Phosphofructokinase) (EC 2.7.1.11) (Phosphohexokinase)	pfk	Metabolism and transport	Carbohydrates, organic alcohols, and acids	glycolysis
CAD46769	73.918	-1.16231	1.16231	0.290038	-4.00745	6.14e-05	0.000426804	CAD46769	thymidine kinase	gbs1110	Metabolism and transport	Purines, pyrimidines, nucleosides, and nucleotides	Thymidine kinase (EC 2.7.1.21)
CAD47417	800.827	-1.16148	1.16148	0.307218	-3.78063	0.000156435	0.000936009	CAD47417	Single-stranded DNA-binding protein 1 (SSB 1)	gbs1758	Cellular processes	DNA replication, recombination and repair	Single strand binding protein
CAD46087	93.8916	-1.1503	1.1503	0.224432	-5.1254	2.97e-07	4.42e-06	CAD46087	Ribonuclease P protein component (RNase P protein) (RNaseP protein) (EC 3.1.26.5) (Protein C5)	gbs0443	Cellular processes	Transcription	Ribonuclease P protein component (EC 3.1.26.5)
CAD47178	106.966	1.14661	1.14661	0.269299	4.25775	2.06e-05	0.000176795	CAD47178	Uncharacterized protein	gbs1519	Hypothetical	Hypothetical protein	Hypothetical protein
CAD45932	42.8686	-1.14449	1.14449	0.322793	-3.54559	0.000391729	0.00207501	CAD45932	Aminopeptidase	pepC	Metabolism and transport	Amino acids, peptides, aminosugars and amines	Aminopeptidase
CAD47173	42.5418	1.1437	1.1437	0.35478	3.22369	0.0012655	0.00550521	CAD47173	Nudix hydrolase domain-containing protein	gbs1514	Cellular processes	DNA replication, recombination and repair	Phosphohydrolase (MutT nudix family protein)
CAD46399	131.599	1.14327	1.14327	0.292902	3.90326	9.49e-05	0.000617053	CAD46399	Protein SprT-like	gbs0755	Cellular processes	Toxin production and resistance	Metallopeptidase, SprT family (EC 3.4.24.-)
CAD47521	45.4228	-1.14252	1.14252	0.319024	-3.58131	0.00034187	0.00183246	CAD47521	Glutathione biosynthesis bifunctional protein GshAB (Gamma-GCS-GS) (GCS-GS) [Includes: Glutamate--cysteine ligase (EC 6.3.2.2) (Gamma-ECS) (GCS) (Gamma-glutamylcysteine synthetase); Glutathione synthetase (EC 6.3.2.3) (GSH synthetase) (GS) (GSH-S) (GSHase) (Glutathione synthase)]	gbs1862	Metabolism and transport	Cofactors, prosthetic groups, and carriers	Amino acid ligase family protein (putative polyamide biosynthesis enzyme)
CAD46604	414.787	1.13926	1.13926	0.273074	4.17199	3.02e-05	0.000240626	CAD46604	Uncharacterized protein	gbs0945	Metabolism and transport	Purines, pyrimidines, nucleosides, and nucleotides	Nucleoside transport system permease protein
CAD46088	60.9605	-1.13321	1.13321	0.26768	-4.23345	2.3e-05	0.000190998	CAD46088	Membrane protein insertase YidC 1 (Foldase YidC 1) (Membrane integrase YidC 1) (Membrane protein YidC 1)	gbs0444	Cell Envelope	Other	60 kDa inner membrane protein YIDC
CAD47593	46.2172	1.13266	1.13266	0.32311	3.5055	0.000455753	0.00239304	CAD47593	Uncharacterized protein	gbs1934	Cellular processes	Signal transduction	Two-component response regulator yesN
CAD47059	74.2268	-1.13052	1.13052	0.285764	-3.95612	7.62e-05	0.000515759	CAD47059	Uncharacterized protein	gbs1400	Cellular processes	Toxin production and resistance	Multidrug protein lipid ABC transporter family, ATP-binding and permease protein
CAD46555	68.4255	1.13038	1.13038	0.342426	3.3011	0.000963082	0.00444746	CAD46555	CRISPR-associated endonuclease Cas9 (EC 3.1.-.-)	gbs0911	Hypothetical	Hypothetical cytosolic protein	Hypothetical cytosolic protein
CAD47682	704.266	1.12924	1.12924	0.241172	4.68229	2.84e-06	3.15e-05	CAD47682	Phosphopentomutase (EC 5.4.2.7) (Phosphodeoxyribomutase)	gbs2023	Metabolism and transport	Purines, pyrimidines, nucleosides, and nucleotides	Phosphopentomutase (EC 5.4.2.7) (Phosphodeoxyribomutase)
CAD46967	45.3654	1.12842	1.12842	0.314347	3.58972	0.000331033	0.001785	CAD46967	streptococcal C5a peptidase	scpB	Cellular processes	Toxin production and resistance	cleaves the human serum chemotaxin C5a at '68-Lys-|-Asp-69' bond near its C-terminus, destroying its ability to serve as a chemoattractant
CAD45686	46.4243	1.12155	1.12155	0.34154	3.2838	0.00102418	0.00465795	CAD45686	Uncharacterized protein	gbs0041	Cellular processes	Transcription	Transcriptional regulator, RpiR family
CAD46961	1468.12	1.12009	1.12009	0.368847	3.03673	0.00239158	0.00926288	CAD46961	Uncharacterized protein	gbs1302	MGE	MGE	Transposase
CAD47463	259.777	-1.11984	1.11984	0.225159	-4.97356	6.57e-07	8.71e-06	CAD47463	Ribonuclease J (RNase J) (EC 3.1.-.-)	gbs1804	Metabolism and transport	Unknown substrate	Zn-dependent hydrolase (EC 3.-.-.-)
CAD47179	87.1266	1.11882	1.11882	0.273841	4.08566	4.4e-05	0.000329465	CAD47179	Uncharacterized protein	gbs1520	Hypothetical	Hypothetical protein	Hypothetical protein
CAD46289	32.369	1.11698	1.11698	0.356256	3.13532	0.00171668	0.00705877	CAD46289	CylD protein	cylD	Metabolism and transport	Fatty acid and phospholipids	CylD protein
CAD45773	422.26	-1.11501	1.11501	0.333627	-3.34209	0.00083151	0.00393057	CAD45773	Uncharacterized protein	gbs0128	Cellular processes	Posttranslational modification, protein turnover, chaperones	General stress protein, Gls24 family
CAD47343	521.142	1.11342	1.11342	0.360286	3.09037	0.00199908	0.00796538	CAD47343	PKS_ER domain-containing protein	gbs1684	Metabolism and transport	Carbohydrates, organic alcohols, and acids	Zn-dependent alcohol dehydrogenases and related dehydrogenases
CAD46984	87.17	1.1122	1.1122	0.241493	4.60553	4.11e-06	4.33e-05	CAD46984	Tyr recombinase domain-containing protein	gbs1325	MGE	MGE	DNA integration recombination inversion protein
CAD46830	41.1841	-1.10294	1.10294	0.326826	-3.3747	0.000738956	0.00358722	CAD46830	SGNH_hydro domain-containing protein	gbs1171	Metabolism and transport	Fatty acid and phospholipids	Lipase Acylhydrolase family protein
CAD45950	219.737	-1.10276	1.10276	0.309831	-3.55922	0.000371953	0.00198192	CAD45950	16S rRNA m5C967 methyltransferase (EC 2.1.1.176) (rRNA (cytosine-C(5)-)-methyltransferase RsmB)	gbs0305	Cellular processes	Translation, ribosomal structure and biogenesis	16S rRNA m(5)C 967 methyltransferase (EC 2.1.1.-)
CAD47323	271.402	1.10184	1.10184	0.29445	3.74202	0.000182546	0.00105712	CAD47323	UDP-N-acetylmuramate--L-alanine ligase (EC 6.3.2.8) (UDP-N-acetylmuramoyl-L-alanine synthetase)	murC	Cell Envelope	Biosynthesis and degradation of murein sacculus and peptidoglycan	peptidoglycan biosynthesis
CAD47325	295.173	1.1018	1.1018	0.267108	4.12492	3.71e-05	0.000286698	CAD47325	Uncharacterized protein	gbs1666	Cellular processes	DNA replication, recombination and repair	SWF SNF family helicase
CAD46513	137.934	1.10106	1.10106	0.250756	4.39094	1.13e-05	0.000105317	CAD46513	DAGKc domain-containing protein	gbs0869	Metabolism and transport	Fatty acid and phospholipids	Diacylglycerol kinase family protein
CAD47180	69.4378	1.09978	1.09978	0.280137	3.92588	8.64e-05	0.000570073	CAD47180	Uncharacterized protein	gbs1521	Hypothetical	Hypothetical protein	Hypothetical protein
CAD45929	104.706	-1.0981	1.0981	0.327411	-3.35388	0.000796867	0.00382709	CAD45929	Thioredoxin reductase (EC 1.8.1.9)	gbs0284	Metabolism and transport	Energy production and conversion	Thioredoxin reductase (EC 1.8.1.9)
CAD47592	40.6892	1.09709	1.09709	0.327284	3.35209	0.000802046	0.00384172	CAD47592	Uncharacterized protein	gbs1933	Metabolism and transport	Inorganic ion transport and metabolism	Iron(III)-binding protein
CAD46199	266.558	1.09443	1.09443	0.288991	3.78708	0.000152428	0.000915076	CAD46199	Uncharacterized protein	gbs0555	Cell Envelope	Biosynthesis and degradation of murein sacculus and peptidoglycan	UDP-N-acetylmuramoylpentapeptide-lysine N(6)-alanyltransferase (EC 2.3.2.10)
CAD47418	1549.28	-1.09224	1.09224	0.303809	-3.59517	0.000324185	0.00176926	CAD47418	30S ribosomal protein S6	rpsF	Cellular processes	Translation, ribosomal structure and biogenesis	30S ribosomal protein S6
CAD46889	100.611	1.08768	1.08768	0.267861	4.06059	4.89e-05	0.000359817	CAD46889	Glycerol-3-phosphate acyltransferase (Acyl-PO4 G3P acyltransferase) (Acyl-phosphate--glycerol-3-phosphate acyltransferase) (G3P acyltransferase) (GPAT) (EC 2.3.1.275) (Lysophosphatidic acid synthase) (LPA synthase)	gbs1230	Metabolism and transport	Fatty acid and phospholipids	Hypothetical membrane spanning protein
CAD46208	342.442	1.08549	1.08549	0.300006	3.61822	0.000296637	0.00164383	CAD46208	Peptide chain release factor 2 (RF-2)	gbs0564	Cellular processes	Translation, ribosomal structure and biogenesis	Bacterial Peptide Chain Release Factor 2 (RF-2)
CAD47568	40.5125	1.08244	1.08244	0.345644	3.13166	0.00173819	0.00710823	CAD47568	Transcriptional regulatory protein	gbs1909	Cellular processes	Transcription	Transcriptional regulatory protein
CAD46480	373.582	-1.08033	1.08033	0.254722	-4.24123	2.22e-05	0.000186213	CAD46480	Ribonucleoside-diphosphate reductase subunit beta (EC 1.17.4.1)	gbs0836	Metabolism and transport	Purines, pyrimidines, nucleosides, and nucleotides	Ribonucleoside-diphosphate reductase beta chain (EC 1.17.4.1)
CAD45726	6850.56	-1.08015	1.08015	0.32667	-3.30656	0.000944506	0.00439549	CAD45726	ribosomal protein L36	gbs0081	Cellular processes	Translation, ribosomal structure and biogenesis	LSU ribosomal protein L36P
CAD47586	101.12	-1.07868	1.07868	0.327696	-3.2917	0.000995826	0.00455925	CAD47586	D-aminoacyl-tRNA deacylase (DTD) (EC 3.1.1.96) (Gly-tRNA(Ala) deacylase)	gbs1927	Cellular processes	Translation, ribosomal structure and biogenesis	D-tyrosyl-tRNA(Tyr) deacylase (EC 3.1.-.-)
CAD47322	275.337	1.07334	1.07334	0.330566	3.24699	0.00116634	0.00513695	CAD47322	N-acetyltransferase domain-containing protein	gbs1663	Metabolism and transport	Central intermediary metabolism	Acetyltransferase, GNAT family
CAD45814	86.7992	1.07008	1.07008	0.353566	3.02654	0.0024737	0.00947901	CAD45814	Uncharacterized protein	gbs0169	Hypothetical	Hypothetical membrane protein	Hypothetical membrane protein
CAD46496	119.222	1.06459	1.06459	0.338435	3.14562	0.00165734	0.00686178	CAD46496	Uncharacterized protein	gbs0852	Hypothetical	Hypothetical protein	Hypothetical protein
CAD45797	260.738	-1.05948	1.05948	0.328838	-3.22188	0.00127352	0.00551346	CAD45797	Uncharacterized protein	gbs0152	Metabolism and transport	Inorganic ion transport and metabolism	High-affinity zinc uptake system membrane protein znuB
CAD46176	158.5	-1.05839	1.05839	0.204722	-5.16991	2.34e-07	3.57e-06	CAD46176	isoleucyl-tRNA synthetase	gbs0532	Cellular processes	Translation, ribosomal structure and biogenesis	Isoleucyl-tRNA synthetase (EC 6.1.1.5)
CAD46512	100.134	1.04683	1.04683	0.264349	3.96003	7.49e-05	0.000509306	CAD46512	DNA ligase (EC 6.5.1.2) (Polydeoxyribonucleotide synthase [NAD(+)])	gbs0868	Cellular processes	DNA replication, recombination and repair	NAD-dependent DNA ligase (EC 6.5.1.2)
CAD47273	81.187	-1.04661	1.04661	0.271113	-3.86043	0.000113187	0.000707812	CAD47273	PTS EIIC type-3 domain-containing protein	gbs1614	Metabolism and transport	Carbohydrates, organic alcohols, and acids	PTS system, cellobiose-specific IIC component
CAD45779	190.856	-1.04355	1.04355	0.255792	-4.07967	4.51e-05	0.000335641	CAD45779	Undecaprenyl-diphosphatase (EC 3.6.1.27) (Bacitracin resistance protein) (Undecaprenyl pyrophosphate phosphatase)	gbs0134	Cellular processes	Toxin production and resistance	Bacitracin resistance protein (Putative undecaprenol kinase) (EC 2.7.1.66)
CAD46246	221.278	1.03876	1.03876	0.306562	3.38842	0.000702978	0.00343106	CAD46246	Uncharacterized protein	gbs0602	Metabolism and transport	Central intermediary metabolism	Phosphatase
CAD46603	332.083	1.03704	1.03704	0.263054	3.94233	8.07e-05	0.000538258	CAD46603	Uncharacterized protein	gbs0944	Metabolism and transport	Purines, pyrimidines, nucleosides, and nucleotides	Nucleoside transport system permease protein
CAD46924	543.426	-1.03641	1.03641	0.241403	-4.29328	1.76e-05	0.000153175	CAD46924	Uncharacterized protein	gbs1265	Metabolism and transport	Amino acids, peptides, aminosugars and amines	Acetolactate synthase (EC 2.2.1.6)
CAD45650	204.772	-1.03247	1.03247	0.248312	-4.15796	3.21e-05	0.000254761	CAD45650	Gbs0005 protein	gbs0005	Hypothetical	Hypothetical membrane protein	Hypothetical membrane protein
CAD46394	142.779	-1.02903	1.02903	0.313224	-3.28528	0.0010188	0.00464522	CAD46394	Uncharacterized protein	gbs0750	Hypothetical	Hypothetical membrane protein	Hypothetical membrane spanning protein
CAD45783	244.031	-1.02331	1.02331	0.337093	-3.03569	0.00239983	0.0092749	CAD45783	Uncharacterized protein	gbs0138	Metabolism and transport	Cofactors, prosthetic groups, and carriers	SufD protein
CAD47481	64.7308	-1.0213	1.0213	0.296851	-3.44043	0.000580781	0.00292175	CAD47481	Ribosomal RNA small subunit methyltransferase A (EC 2.1.1.182) (16S rRNA (adenine(1518)-N(6)/adenine(1519)-N(6))-dimethyltransferase) (16S rRNA dimethyladenosine transferase) (16S rRNA dimethylase) (S-adenosylmethionine-6-N', N'-adenosyl(rRNA) dimethyltransferase)	gbs1822	Cellular processes	Translation, ribosomal structure and biogenesis	Dimethyladenosine transferase (EC 2.1.1.-)
CAD47228	87.3373	-1.01766	1.01766	0.316413	-3.21625	0.00129878	0.00559595	CAD47228	Peptide methionine sulfoxide reductase MsrA (Protein-methionine-S-oxide reductase) (EC 1.8.4.11) (Peptide-methionine (S)-S-oxide reductase) (Peptide Met(O) reductase)	gbs1569	Cellular processes	Posttranslational modification, protein turnover, chaperones	Peptide methionine sulfoxide reductase msrA (EC 1.8.4.6)
CAD47442	127.775	-1.01725	1.01725	0.330614	-3.07684	0.00209206	0.00822665	CAD47442	Uncharacterized protein	gbs1783	Metabolism and transport	Cofactors, prosthetic groups, and carriers	Farnesyl pyrophosphate synthetase (EC 2.5.1.1) Geranyltranstransferase (EC 2.5.1.10) Farnesyltransferase (EC 2.5.1.29) Heptaprenyl diphosphate synthase component II (EC 2.5.1.30)
CAD46183	500.62	1.01226	1.01226	0.297254	3.40538	0.000660716	0.00325123	CAD46183	Uncharacterized protein	gbs0539	Metabolism and transport	Carbohydrates, organic alcohols, and acids	Phosphoglucomutase (EC 5.4.2.2) Phosphomannomutase (EC 5.4.2.8)
CAD47602	451.02	1.00772	1.00772	0.305994	3.29327	0.000990301	0.00454983	CAD47602	HATPase_c_5 domain-containing protein	gbs1943	Cellular processes	Response regulator	Kinase
CAD47229	151.053	-1.00751	1.00751	0.295653	-3.40774	0.000655025	0.00323205	CAD47229	S1 motif domain-containing protein	gbs1570	Cellular processes	Translation, ribosomal structure and biogenesis	S1 RNA binding domain
CAD46767	100.178	-1.00687	1.00687	0.261679	-3.84771	0.000119228	0.000737902	CAD46767	Release factor glutamine methyltransferase (RF MTase) (EC 2.1.1.297) (N5-glutamine methyltransferase PrmC) (Protein-(glutamine-N5) MTase PrmC) (Protein-glutamine N-methyltransferase PrmC)	gbs1108	Cellular processes	Translation, ribosomal structure and biogenesis	Peptide release factor-glutamine N5-methyltransferase (EC 2.1.1.-)
CAD47085	83.821	1.00447	1.00447	0.255733	3.92782	8.57e-05	0.000567565	CAD47085	Uncharacterized protein	gbs1426	Cellular processes	Transcription	Transcriptional regulator
CAD45727	1399.26	-0.998504	0.998504	0.282504	-3.53447	0.000408589	0.00215167	CAD45727	ribosomal protein S13	rpsM	Cellular processes	Translation, ribosomal structure and biogenesis	ribosomal protein S13
CAD47603	74.7993	0.995171	0.995171	0.323249	3.07865	0.00207942	0.00819482	CAD47603	Uncharacterized protein	gbs1944	Cellular processes	Transcription	Response regulator FasA
CAD47181	124.191	0.991413	0.991413	0.231202	4.28808	1.8e-05	0.00015605	CAD47181	Accessory Sec system protein translocase subunit SecY2	gbs1522	Cellular processes	Posttranslational modification, protein turnover, chaperones	Protein translocase subunit secY
CAD46193	115.563	0.991071	0.991071	0.314779	3.14846	0.00164132	0.00681109	CAD46193	SGNH_hydro domain-containing protein	gbs0549	Metabolism and transport	Fatty acid and phospholipids	Lipase Acylhydrolase with GDSL-like motif
CAD46209	376.95	0.985079	0.985079	0.284374	3.46402	0.000532157	0.00273833	CAD46209	Cell division ATP-binding protein FtsE	gbs0565	Cellular processes	Cell division	Cell division ATP-binding protein ftsE
CAD46541	1257.78	0.983181	0.983181	0.27237	3.60972	0.000306528	0.00168824	CAD46541	Dihydrolipoamide acetyltransferase component of pyruvate dehydrogenase complex (EC 2.3.1.-)	gbs0897	Metabolism and transport	Energy production and conversion	Dihydrolipoamide acetyltransferase component of pyruvate dehydrogenase complex (EC 2.3.1.12)
CAD46923	558.57	-0.978531	0.978531	0.242195	-4.04025	5.34e-05	0.000389195	CAD46923	Alpha-acetolactate decarboxylase (EC 4.1.1.5)	gbs1264	Metabolism and transport	Secondary metabolites	Alpha-acetolactate decarboxylase (EC 4.1.1.5)
CAD47324	203.564	0.97671	0.97671	0.29192	3.34581	0.000820418	0.00389861	CAD47324	Uncharacterized protein	gbs1665	Hypothetical	Hypothetical cytosolic protein	Hypothetical cytosolic protein
CAD45837	349.891	0.97652	0.97652	0.271776	3.5931	0.000326763	0.00177259	CAD45837	PTS EIIB type-2 domain-containing protein	gbs0192	Metabolism and transport	Carbohydrates, organic alcohols, and acids	PTS SYSTEM, IIB COMPONENT (EC 2.7.1.69)
CAD46765	165.851	-0.958335	0.958335	0.239045	-4.00902	6.1e-05	0.00042561	CAD46765	serine hydroxymethyltransferase	glyA	Cellular processes	Posttranslational modification, protein turnover, chaperones	tetrahydrofolate interconversion
CAD45996	75.6699	-0.955136	0.955136	0.264477	-3.61141	0.000304539	0.00168244	CAD45996	Uncharacterized protein	gbs0351	Metabolism and transport	Unknown substrate	Permease
CAD46200	265.227	0.952767	0.952767	0.275347	3.46025	0.000539684	0.00276915	CAD46200	Uncharacterized protein	gbs0556	Cell Envelope	Biosynthesis and degradation of murein sacculus and peptidoglycan	UDP-N-acetylmuramoylpentapeptide-lysine N(6)-alanyltransferase (EC 2.3.2.10)
CAD45774	319.988	-0.95075	0.95075	0.276554	-3.43784	0.000586372	0.00294166	CAD45774	DhaL domain-containing protein	gbs0129	Metabolism and transport	Carbohydrates, organic alcohols, and acids	Glycerol metabolic process
CAD46392	274.401	0.949906	0.949906	0.312535	3.03936	0.0023708	0.00920702	CAD46392	Uncharacterized protein	gbs0748	Metabolism and transport	Central intermediary metabolism	Hydrolase (HAD superfamily)
CAD47480	50.4605	-0.948826	0.948826	0.300477	-3.15774	0.00159	0.00664405	CAD47480	Methyltranfer_dom domain-containing protein	gbs1821	Cellular processes	Translation, ribosomal structure and biogenesis	23S rRNA m(1)G 745 methyltransferase (EC 2.1.1.51)
CAD46192	261.064	0.943043	0.943043	0.241312	3.90799	9.31e-05	0.0006073	CAD46192	Uncharacterized protein	gbs0548	Metabolism and transport	Fatty acid and phospholipids	Fatty acid-binding protein, DegV family
CAD46114	101.706	0.942715	0.942715	0.28839	3.26889	0.00107971	0.00481935	CAD46114	GRAM_POS_ANCHORING domain-containing protein	gbs0470	Hypothetical	Hypothetical membrane protein	Hypothetical cell surface protein
CAD46590	548.887	-0.934888	0.934888	0.253548	-3.68723	0.000226712	0.00129622	CAD46590	Pyruvate kinase (EC 2.7.1.40)	gbs0931	Metabolism and transport	Energy production and conversion	Pyruvate kinase (EC 2.7.1.40)
CAD46509	316.003	0.931763	0.931763	0.218589	4.26262	2.02e-05	0.000174103	CAD46509	Uncharacterized protein	gbs0865	Cellular processes	Transcription	Ribonuclease BN (EC 3.1.-.-)
CAD46527	86.1699	-0.924315	0.924315	0.269277	-3.43258	0.000597866	0.00298271	CAD46527	UDP-N-acetylglucosamine 1-carboxyvinyltransferase	murA	Cell Envelope	Biosynthesis and degradation of murein sacculus and peptidoglycan	peptidoglycan biosynthesis
CAD46706	59.7663	0.920223	0.920223	0.295709	3.11192	0.00185875	0.00748905	CAD46706	Ribonuclease HII (RNase HII) (EC 3.1.26.4)	gbs1047	Cellular processes	Transcription	Ribonuclease HII (EC 3.1.26.4)
CAD46925	185.882	0.914385	0.914385	0.226409	4.03865	5.38e-05	0.000389195	CAD46925	Uncharacterized protein	gbs1266	Hypothetical	Hypothetical protein	Tetratricopeptide repeat family protein
CAD46198	316.467	0.909203	0.909203	0.275993	3.29429	0.000986705	0.0045449	CAD46198	Aminoacyltransferase FemA (EC 2.3.2.17) (Factor essential for expression of methicillin resistance A) (N-acetylmuramoyl-L-alanyl-D-glutamyl-L-lysyl-(N6-glycyl)-D-alanyl-D-alanine-diphosphoundecaprenyl-N-acetylglucosamine:glycine glycyltransferase)	gbs0554	Cellular processes	Toxin production and resistance	Factor essential for expression of methicillin resistance
CAD46131	101.712	-0.901247	0.901247	0.257334	-3.50225	0.000461351	0.00241539	CAD46131	Uncharacterized protein	gbs0487	Metabolism and transport	Carbohydrates, organic alcohols, and acids	Aldose 1-epimerase
CAD47304	333.714	0.89251	0.89251	0.273612	3.26195	0.00110647	0.00490828	CAD47304	Tyrosine recombinase XerD-like	gbs1645	MGE	MGE	DNA integration recombination inversion protein
CAD46201	252.625	0.884753	0.884753	0.264347	3.34693	0.00081711	0.00389316	CAD46201	Uncharacterized protein	gbs0557	Metabolism and transport	Central intermediary metabolism	Hydrolase (HAD superfamily)
CAD45960	102.77	0.884725	0.884725	0.270738	3.26783	0.00108375	0.00481935	CAD45960	Sugar-bind domain-containing protein	gbs0315	Cellular processes	Transcription	Transcriptional regulatory protein
CAD47413	69.4416	-0.881716	0.881716	0.253502	-3.47815	0.000504895	0.00261298	CAD47413	excinuclease ABC (subunit A)	uvrA	Cellular processes	DNA replication, recombination and repair	recognition and processing of DNA lesions
CAD47411	125.953	-0.88019	0.88019	0.262171	-3.35731	0.000787055	0.00379007	CAD47411	Uncharacterized protein	gbs1752	Hypothetical	Hypothetical protein	Hypothetical protein
CAD46194	123.367	0.879956	0.879956	0.291989	3.01366	0.00258117	0.0098489	CAD46194	Uncharacterized protein	gbs0550	Hypothetical	Hypothetical membrane protein	Hypothetical membrane associated protein
CAD46191	173.059	0.872397	0.872397	0.227952	3.82711	0.000129655	0.000799689	CAD46191	DNA repair protein RecN (Recombination protein N)	gbs0547	Cellular processes	DNA replication, recombination and repair	DNA repair protein recN
CAD46547	168.6	0.867651	0.867651	0.230112	3.77056	0.000162883	0.000964974	CAD46547	Uncharacterized protein	gbs0903	Hypothetical	Hypothetical membrane protein	Hypothetical membrane associated protein
CAD47182	99.5879	0.864884	0.864884	0.235577	3.67134	0.000241279	0.00136444	CAD47182	GT-D domain-containing protein	gbs1523	Hypothetical	Hypothetical protein	Hypothetical protein
CAD45959	106.503	0.860906	0.860906	0.280296	3.07142	0.00213044	0.00835932	CAD45959	HTH deoR-type domain-containing protein	gbs0314	Cellular processes	Transcription	Transcriptional regulator, DeoR family
CAD47270	136.792	-0.854217	0.854217	0.214161	-3.98867	6.64e-05	0.000458488	CAD47270	methionyl-tRNA synthetase	metS	Cellular processes	Translation, ribosomal structure and biogenesis	methionyl-tRNA synthetase
CAD45656	317.68	-0.847302	0.847302	0.24216	-3.49894	0.000467111	0.00243702	CAD45656	Gbs0011 protein	gbs0011	MGE	MGE	Recombinase
CAD47305	586.515	0.847146	0.847146	0.267344	3.16875	0.00153093	0.00641213	CAD47305	Uncharacterized protein	gbs1646	Hypothetical	Hypothetical protein	CBS domain containing protein
CAD47590	97.8659	0.842788	0.842788	0.22958	3.671	0.000241603	0.00136444	CAD47590	Uncharacterized protein	gbs1931	Metabolism and transport	Carbohydrates, organic alcohols, and acids	Deblocking aminopeptidase (EC 3.4.11.-)
CAD46766	143.938	-0.839763	0.839763	0.256807	-3.27002	0.00107541	0.00481793	CAD46766	YrdC-like domain-containing protein	gbs1107	Cellular processes	Translation, ribosomal structure and biogenesis	Sua5 YciO YrdC YwlC family protein
CAD47275	131.175	-0.834839	0.834839	0.26651	-3.13249	0.00173332	0.00710823	CAD47275	Exodeoxyribonuclease III (EC 3.1.11.2)	gbs1616	Cellular processes	DNA replication, recombination and repair	Exodeoxyribonuclease III (EC 3.1.11.2)
CAD47189	180.68	-0.82175	0.82175	0.239088	-3.43701	0.000588166	0.00294246	CAD47189	Uncharacterized protein	gbs1530	Cellular processes	Transcription	Transcriptional regulator RogB
CAD45751	147.363	-0.816227	0.816227	0.24975	-3.26818	0.00108242	0.00481935	CAD45751	CTP synthase (EC 6.3.4.2) (Cytidine 5'-triphosphate synthase) (Cytidine triphosphate synthetase) (CTP synthetase) (CTPS) (UTP--ammonia ligase)	gbs0106	Metabolism and transport	Purines, pyrimidines, nucleosides, and nucleotides	CTP synthase (EC 6.3.4.2)
CAD46915	307.576	0.812184	0.812184	0.259999	3.1238	0.00178534	0.00725821	CAD46915	Ribose-5-phosphate isomerase A (EC 5.3.1.6) (Phosphoriboisomerase A) (PRI)	gbs1256	Metabolism and transport	Carbohydrates, organic alcohols, and acids	Ribose 5-phosphate isomerase (EC 5.3.1.6)
CAD47274	151.583	-0.811717	0.811717	0.249995	-3.24693	0.00116658	0.00513695	CAD47274	Uncharacterized protein	gbs1615	Metabolism and transport	Posttranslational modification, protein turnover, chaperones	putative acyltransferases and hydrolases with the alpha beta hydrolase fold
CAD47336	77.6681	-0.81022	0.81022	0.247488	-3.27377	0.00106121	0.00477812	CAD47336	Uncharacterized protein	gbs1677	Metabolism and transport	Inorganic ion transport and metabolism	Potassium uptake protein ktrB
CAD46937	178.608	0.808067	0.808067	0.240665	3.35764	0.000786117	0.00379007	CAD46937	Adenine phosphoribosyltransferase (APRT) (EC 2.4.2.7)	gbs1278	Metabolism and transport	Purines, pyrimidines, nucleosides, and nucleotides	Adenine phosphoribosyltransferase (EC 2.4.2.7)
CAD46507	155.95	0.800116	0.800116	0.233428	3.42768	0.000608752	0.00302863	CAD46507	Uncharacterized protein	gbs0863	Cellular processes	Transcription	Cytosolic protein containing multiple CBS domains
CAD46508	244.376	0.782152	0.782152	0.213336	3.66629	0.000246091	0.00138503	CAD46508	Methionine aminopeptidase (MAP) (MetAP) (EC 3.4.11.18) (Peptidase M)	gbs0864	Cellular processes	Translation, ribosomal structure and biogenesis	Methionine aminopeptidase (EC 3.4.11.18)
CAD46918	197.253	0.756204	0.756204	0.219787	3.44062	0.000580385	0.00292175	CAD46918	Ribonuclease J (RNase J) (EC 3.1.-.-)	gbs1259	Metabolism and transport	Unknown substrate	Zn-dependent hydrolase (EC 3.-.-.-)
CAD46506	137.909	0.754465	0.754465	0.228437	3.30273	0.000957471	0.00444434	CAD46506	N-acetyltransferase domain-containing protein	gbs0862	Metabolism and transport	Central intermediary metabolism	Ribosomal-protein-S5-alanine acetyltransferase (EC 2.3.1.128)
CAD46764	212.807	-0.753665	0.753665	0.221422	-3.40374	0.000664696	0.00325304	CAD46764	Uncharacterized protein	gbs1105	Hypothetical	Hypothetical protein	Hypothetical protein
CAD47318	150.692	0.740568	0.740568	0.223495	3.31358	0.000921097	0.00429766	CAD47318	PBPb domain-containing protein	gbs1659	Metabolism and transport	Amino acids, peptides, aminosugars and amines	Cystine-binding protein
CAD47337	76.823	-0.740369	0.740369	0.243343	-3.0425	0.00234626	0.00915573	CAD47337	Uncharacterized protein	gbs1678	Metabolism and transport	Inorganic ion transport and metabolism	Potassium uptake protein ktrA
CAD45877	271.795	-0.735054	0.735054	0.241858	-3.0392	0.00237205	0.00920702	CAD45877	ABC transmembrane type-1 domain-containing protein	gbs0232	Metabolism and transport	Amino acids, peptides, aminosugars and amines	Glycine betaine carnitine choline transport system permease protein opuCD
CAD46926	144.054	0.730796	0.730796	0.228075	3.20419	0.00135444	0.00579417	CAD46926	Uncharacterized protein	gbs1267	Hypothetical	Hypothetical membrane protein	Hypothetical membrane spanning protein
CAD46327	322.488	0.727878	0.727878	0.23115	3.14894	0.00163865	0.00681109	CAD46327	Uncharacterized protein	gbs0683	Metabolism and transport	Central intermediary metabolism	1,2-diacylglycerol 3-glucosyltransferase (EC 2.4.1.157)
CAD47108	175.783	-0.725626	0.725626	0.232521	-3.12069	0.00180429	0.00730232	CAD47108	3-dehydroquinate dehydratase (3-dehydroquinase) (EC 4.2.1.10) (Type I DHQase) (Type I dehydroquinase) (DHQ1)	aroD	Metabolism and transport	Carbohydrates, organic alcohols, and acids	3-dehydroquinate dehydratase (3-dehydroquinase) (EC 4.2.1.10) (Type I DHQase) (Type I dehydroquinase) (DHQ1)
CAD46422	119.186	-0.702386	0.702386	0.229762	-3.05701	0.00223553	0.0087526	CAD46422	DUF4430 domain-containing protein	gbs0778	Hypothetical	Hypothetical exported protein	Hypothetical exported protein
CAD47591	179.998	0.688316	0.688316	0.202201	3.40411	0.000663801	0.00325304	CAD47591	Uncharacterized protein	gbs1932	Cellular processes	Signal transduction	Putative kinase
CAD47155	170.993	0.663424	0.663424	0.196377	3.37832	0.0007293	0.00354992	CAD47155	RNA polymerase major sigma factor RpoD	rpoD	Cellular processes	response regulator	primary sigma factor during all growth phases, stress and during sporulation
CAD46169	190.727	-0.644664	0.644664	0.206183	-3.12667	0.00176801	0.00720404	CAD46169	Cell division protein FtsA	ftsA	Cellular processes	Cell division	Cell division protein FtsA
CAD45934	325.262	0.610637	0.610637	0.198333	3.07885	0.00207802	0.00819482	CAD45934	Holliday junction resolvase RecU (EC 3.1.22.4) (Recombination protein U homolog)	gbs0289	Cellular processes	DNA replication, recombination and repair	Recombination protein recU
