# Supplementary material for: The Utility of Human Milk Oligosaccharides against Group B Streptococcus Infections of Reproductive Tissues and Cognate Adverse Pregnancy Outcomes
Source: ACS Cent Sci. 2023 Aug 9;9(9):1737–49. doi: 10.1021/acscentsci.3c00101 (PMC10540283; doi:10.1021/acscentsci.3c00101)
Supplement: Supplementary file 3 — oc3c00101_si_003.xlsx [file oc3c00101_si_003.xlsx]

## Sheet: raw_counts_TPM_comparative
Transcript	Name	gene_biotype	description	HMO-treated_R1	HMO-treated_R2	HMO-treated_R3	Untreated_R1	Untreated_R2	Untreated_R3
transcript:CAD45646	dnaA-1	protein_coding	replication initiation protein DnaA	156.869	103.614	62.2525	150.419	122.309	162.78
transcript:CAD45647	dnaN-1	protein_coding	beta subunit of DNA polymerase III	340.416	239.337	186.896	272.197	207.184	290.125
transcript:CAD45648	gbs0003-1	protein_coding	Unknown	56.9659	26.3775	18.7402	25.4624	28.3437	26.442
transcript:CAD45649	gbs0004-1	protein_coding	Unknown	804.224	496.667	322.926	412.565	455.514	417.084
transcript:CAD45650	gbs0005-1	protein_coding	ena	370.953	193.71	184.332	146.038	142.449	161.573
transcript:CAD45651	gbs0006-1	protein_coding	Unknown	173.599	46.7357	42.7582	113.673	132.88	118.745
transcript:CAD45652	gbs0007-1	protein_coding	Unknown	59.0496	23.4047	18.7441	60.4809	60.5503	63.1902
transcript:CAD45653	gbs0008-1	protein_coding	Unknown	64.4779	25.0454	21.804	65.7721	65.7607	50.2398
transcript:CAD45654	gbs0009-1	protein_coding	Unknown	359.386	218.223	133.36	192.032	129.436	208.185
transcript:CAD45655	gbs0010-1	protein_coding	Unknown	111.805	67.9063	44.5991	59.9765	47.6561	67.8473
transcript:CAD45656	gbs0011-1	protein_coding	ena	550.434	375.113	214.144	271.178	212.855	277.646
transcript:CAD45657	gbs0012-1	protein_coding	unknown	75.3332	35.8415	24.4036	46.2915	37.9955	44.4881
transcript:CAD45658	gbs0013-1	protein_coding	Unknown	44.3586	14.8337	13.3363	33.9453	27.9583	29.932
transcript:CAD45659	gbs0014-1	protein_coding	Unknown	376.182	675.012	385.489	360.042	299.432	426.773
transcript:CAD45660	ftsH-1	protein_coding	cell division protein FtsH	332.667	463.78	293.232	342.59	278.371	334.393
transcript:CAD45661	pcsB-1	protein_coding	PcsB protein	1088.18	351.043	203.427	562.015	336.942	449.298
transcript:CAD45662	gbs0017-1	protein_coding	unknown	447.096	271.067	195.216	380.901	480.816	520.17
transcript:CAD45663	gbs0018-1	protein_coding	Unknown	161.548	146.078	111.458	62.1556	70.2431	80.7715
transcript:CAD45664	gbs0019-1	protein_coding	Unknown	208.15	194.485	153.772	74.344	90.4917	117.606
transcript:CAD45665	gbs0020-1	protein_coding	Unknown	2.43686	1.32663	1.08372	1.79802	2.35956	1.13209
transcript:CAD45666	gbs0021-1	protein_coding	Unknown	97.682	51.8045	36.0095	45.7652	52.2832	50.5706
transcript:CAD45667	gbs0022-1	protein_coding	Unknown	1680.79	936.641	586.833	948.726	1111.89	940.873
transcript:CAD45668	gbs0023-1	protein_coding	Unknown	1.65603	2.01634	1.63191	1.5872	2.36842	2.1089
transcript:CAD45669	gbs0024-1	protein_coding	Unknown	4.27897	6.91135	4.86408	3.27125	3.65528	10.0555
transcript:CAD45670	gbs0025-1	protein_coding	Unknown	12.2791	20.1013	16.2232	7.89853	9.0394	33.2563
transcript:CAD45671	gbs0026-1	protein_coding	Unknown	8.48578	14.3734	13.4952	4.79465	6.52802	23.9642
transcript:CAD45672	gbs0027-1	protein_coding	Unknown	14.4989	23.8529	16.2435	9.43336	10.4671	40.6217
transcript:CAD45673	gbs0028-1	protein_coding	Unknown	21.29	26.8273	17.206	13.7479	13.6498	39.5688
transcript:CAD45674	gbs0029-1	protein_coding	unknown	31.2238	36.1501	25.4234	22.1763	24.2654	60.2958
transcript:CAD45675	gbs0030-1	protein_coding	Unknown	18.7777	3.29099	3.52065	4.0249	3.51434	4.13345
transcript:CAD45676	gbs0031-1	protein_coding	unknown	602.842	166.099	124.09	183.33	106.739	93.1929
transcript:CAD45677	gbs0032-1	protein_coding	Unknown	4.58619	6.19146	2.71102	20.9548	26.8894	28.8619
transcript:CAD45678	gbs0033-1	protein_coding	Unknown	4.20321	8.29581	4.93971	39.0709	49.4883	71.4373
transcript:CAD45679	gbs0034-1	protein_coding	Unknown	3.88281	5.27502	3.66318	39.4469	51.4107	45.0566
transcript:CAD45680	gbs0035-1	protein_coding	Unknown	3.93508	5.99884	5.00726	47.4563	61.4857	48.6598
transcript:CAD45681	gbs0036-1	protein_coding	Unknown	3.29872	6.03606	5.52153	48.323	62.4001	48.2118
transcript:CAD45682	gbs0037-1	protein_coding	Unknown	3.79882	6.31812	3.24206	49.6704	61.5446	46.4551
transcript:CAD45683	gbs0038-1	protein_coding	Unknown	2.78905	6.69448	3.37112	49.8531	65.3596	46.2915
transcript:CAD45684	gbs0039-1	protein_coding	Unknown	4.25448	7.98765	4.10243	56.7784	69.4809	52.9398
transcript:CAD45685	gbs0040-1	protein_coding	Unknown	3.99119	7.39662	4.71516	68.5416	86.8835	69.0873
transcript:CAD45686	gbs0041-1	protein_coding	Unknown	28.2918	32.1384	17.6435	84.5842	80.8475	48.6338
transcript:CAD45687	gbs0042-1	protein_coding	Unknown	5.02844	23.8202	4.62625	11.2115	13.3644	12.6431
transcript:CAD45688	gbs0043-1	protein_coding	Unknown	4.77703	4.68642	2.36407	11.9649	14.3457	11.0396
transcript:CAD45689	gbs0044-1	protein_coding	Unknown	6.35718	7.12235	3.05789	13.1464	14.0726	13.7044
transcript:CAD45690	gbs0045-1	protein_coding	Unknown	0	0	0	0	0	0
transcript:CAD45691	gbs0046-1	protein_coding	Unknown	0	0	0	0	0	0
transcript:CAD45692	gbs0047-1	protein_coding	unknown	39.7965	53.635	31.6321	37.676	39.1172	50.4785
transcript:CAD45693	gbs0048-1	protein_coding	Unknown	4.53653	2.86639	2.57243	4.32984	4.84214	5.33642
transcript:CAD45694	ruvB-1	protein_coding	unknown	69.3724	29.6618	21.2571	66.6198	67.3375	87.0074
transcript:CAD45695	gbs0050-1	protein_coding	Unknown	239.735	380.147	199.68	278.354	283.858	250.794
transcript:CAD45696	gbs0051-1	protein_coding	Unknown	235.629	526.128	303.103	230.393	240.727	232.813
transcript:CAD45697	gbs0052-1	protein_coding	Unknown	316.995	348.094	225.147	331.26	366.194	289.86
transcript:CAD45698	gbs0053-1	protein_coding	Unknown	359.706	65.3715	59.9416	5006.51	7784.51	3795.49
transcript:CAD45699	gbs0054-1	protein_coding	Unknown	191.774	89.6499	82.7632	1252.14	2098.96	2738.79
transcript:CAD45700	thrC-1	protein_coding	Unknown	86.7871	29.5819	23.4818	313.836	483.348	333.549
transcript:CAD45701	gbs0056-1	protein_coding	Unknown	120.293	48.7136	41.8067	343.702	537.405	317.5
transcript:CAD45702	rpsJ-1	protein_coding	ribosomal protein S10	1527.85	951.094	554.366	1523.62	766.106	1155.52
transcript:CAD45703	rplC-1	protein_coding	ribosomal protein L3	1521.75	829.277	417.415	1395.4	679.145	982.524
transcript:CAD45704	rplD-1	protein_coding	ribosomal protein L4	1423.1	712.464	416.012	1285.79	680.659	802.762
transcript:CAD45705	rplW-1	protein_coding	ribosomal protein L23	5494.14	2653.88	1527.52	5006.77	2682.59	3014.03
transcript:CAD45706	rplB-1	protein_coding	ribosomal protein L2	1294.45	635.611	364.278	1118.87	616.704	653.663
transcript:CAD45707	rpsS-1	protein_coding	ribosomal protein S19	10440.6	5344.81	2983.75	9138.09	5117.22	5308.89
transcript:CAD45708	rplV-1	protein_coding	ribosomal protein L22	4314.1	2035.73	1262	3773.19	2090.86	2153.76
transcript:CAD45709	rpsC-1	protein_coding	ribosomal protein S3	2664.42	1171.28	720.073	2254.61	1286.58	1295.4
transcript:CAD45710	rplP-1	protein_coding	ribosomal protein L16	3462.56	1528.82	999.107	2812.89	1653.4	1638.96
transcript:CAD45711	rpmC-1	protein_coding	ribosomal protein L29	20643.6	8579.39	5501.67	16659.2	9790.36	9606.68
transcript:CAD45712	rpsQ-1	protein_coding	ribosomal protein S17	21240.4	9216.64	5849.81	17145.4	10030.1	9555.51
transcript:CAD45713	rplN-1	protein_coding	ribosomal protein L14	4796.47	1954.11	1365.16	3795.63	2236.66	2123.82
transcript:CAD45714	rplX-1	protein_coding	ribosomal protein L24	6197.69	2610.81	1779.18	4730.85	2813.19	2670.04
transcript:CAD45715	rplE-1	protein_coding	ribosomal protein L5	2926.02	1059.93	807.869	2232.82	1363.32	1286.46
transcript:CAD45716	gbs0071-1	protein_coding	ribosomal protein S14	25346.9	10106.8	6882.53	19122.7	11849.5	10925.1
transcript:CAD45717	rpsH-1	protein_coding	ribosomal protein S8	3268.06	1157.48	874.62	2561.59	1599.06	1377.43
transcript:CAD45718	rplF-1	protein_coding	ribosomal protein L6	2273.66	786.067	624.104	1689.78	1083.03	963.439
transcript:CAD45719	rplR-1	protein_coding	ribosomal protein L18	4213.67	1428.94	1182.65	3123.56	2029.38	1756.53
transcript:CAD45720	rpsE-1	protein_coding	ribosomal protein S5	3381.38	1198.94	902.65	2393.41	1591.47	1380.72
transcript:CAD45721	rpmD-1	protein_coding	ribosomal protein L30	14359	4724.41	3497.37	9504.08	6041.75	5498.77
transcript:CAD45722	rplO-1	protein_coding	ribosomal protein L15	3315.76	1045.1	888.462	2335.21	1476.33	1334.62
transcript:CAD45723	secY-1	protein_coding	Unknown	2490.52	697.66	709.072	1651.81	1041.31	998.731
transcript:CAD45724	adk-1	protein_coding	adenylate kinase	318.45	95.274	79.8876	284.937	176.766	169.515
transcript:CAD45725	gbs0080-1	protein_coding	translation initiation factor IF-1	23358.5	13787.7	8451.02	13347.9	9717.38	7880.61
transcript:CAD45726	gbs0081-1	protein_coding	ribosomal protein L36	11420.7	8225.92	5664.91	6453.54	4742.5	3737.24
transcript:CAD45727	rpsM-1	protein_coding	ribosomal protein S13	2427.22	1556.78	1129.31	1325.77	1039.97	799.464
transcript:CAD45728	rpsK-1	protein_coding	30S ribosomal protein S11	4218.3	2106.84	1319.71	2517.95	1959.99	1524.76
transcript:CAD45729	rpoA-1	protein_coding	RNA polymerase (alpha subunit)	2492.76	1188.52	736.831	1511.53	1133.37	886.669
transcript:CAD45730	rplQ-1	protein_coding	50S ribosomal protein L17	4108.64	1690.87	1082.02	2524.43	1918.34	1432.36
transcript:CAD45731	gbs0086-1	protein_coding	Unknown	387.106	446.214	409.45	655.025	1180.93	576.022
transcript:CAD45732	gbs0087-1	protein_coding	Unknown	176.073	359.076	213.8	112.485	119.324	119.218
transcript:CAD45733	gbs0088-1	protein_coding	Unknown	12.1162	12.4873	7.01327	7.51232	7.79902	12.0236
transcript:CAD45734	gbs0089-1	protein_coding	Unknown	336.278	700.672	396.607	242.021	233.86	219.983
transcript:CAD45735	gbs0090-1	protein_coding	Unknown	4.12872	1.9844	1.21725	1.98465	1.37475	1.99815
transcript:CAD45736	gbs0091-1	protein_coding	Unknown	30.08	87.8336	43.634	28.6822	31.9149	39.1253
transcript:CAD45737	gbs0092-1	protein_coding	Unknown	73.8122	167.26	71.1714	69.1456	75.4205	105.242
transcript:CAD45738	gbs0093-1	protein_coding	Unknown	74.0257	150.78	74.4536	76.6983	81.9477	111.168
transcript:CAD45739	gbs0094-1	protein_coding	Unknown	471.2	776.608	241.573	436.343	456.856	4348.85
transcript:CAD45740	gbs0095-1	protein_coding	Unknown	494.999	1107.68	324.699	607.578	584.636	5780.27
transcript:CAD45741	dnaK-1	protein_coding	Chaperone protein DnaK	741.893	2209.61	620.418	1193.78	1309.31	6809.11
transcript:CAD45742	dnaJ-1	protein_coding	Chaperone protein DnaJ	194.839	393.05	127.455	358.715	439.239	1279.14
transcript:CAD45743	gbs0098-1	protein_coding	unknown	29.9984	17.1336	10.0014	32.0783	32.5683	24.0166
transcript:CAD45744	gbs0099-1	protein_coding	Unknown	359.314	91.1022	75.4138	297.121	341.807	202.327
transcript:CAD45745	gbs0100-1	protein_coding	Unknown	374.574	99.4413	79.6351	319.688	365.317	217.032
transcript:CAD45746	gbs0101-1	protein_coding	Unknown	421.658	123.447	105.023	364.288	447.32	276.12
transcript:CAD45747	gbs0102-1	protein_coding	Unknown	300.655	83.8772	74.8606	297.046	344.221	206.666
transcript:CAD45748	gbs0103-1	protein_coding	Unknown	61.7829	20.7732	14.6357	55.6527	53.7451	29.3733
transcript:CAD45749	gbs0104-1	protein_coding	Unknown	200.811	205.347	118.428	162.154	134.325	178.034
transcript:CAD45750	gbs0105-1	protein_coding	Unknown	51.1657	68.319	46.9349	39.0388	47.8424	42.8343
transcript:CAD45751	gbs0106-1	protein_coding	Unknown	220.441	161.194	124.24	159.756	115.628	86.0632
transcript:CAD45752	gbs0107-1	protein_coding	Unknown	50.2978	16.7861	17.099	26.316	36.5251	31.6219
transcript:CAD45753	gbs0108-1	protein_coding	Unknown	60.1232	37.654	40.6572	46.5496	57.2243	31.5577
transcript:CAD45754	gbs0109-1	protein_coding	unknown	100.635	101.47	74.847	84.5726	89.7096	52.7673
transcript:CAD45755	gbs0110-1	protein_coding	Unknown	46.5938	91.9999	44.7142	48.1579	61.0422	37.0828
transcript:CAD45756	gbs0111-1	protein_coding	Unknown	44.4754	161.405	88.3356	44.52	60.6029	59.3335
transcript:CAD45757	gbs0112-1	protein_coding	glutamyl-tRNA synthetase	129.901	114.479	63.0847	113.977	119.392	94.8527
transcript:CAD45758	gbs0113-1	protein_coding	Unknown	49.4772	52.0077	23.4984	1933.71	3676.75	2860.54
transcript:CAD45759	gbs0114-1	protein_coding	Unknown	63.8102	51.6451	31.9439	1501.36	2926.28	2173.04
transcript:CAD45760	gbs0115-1	protein_coding	Unknown	62.8421	50.8775	33.8828	865.343	1706.8	1378.77
transcript:CAD45761	gbs0116-1	protein_coding	Unknown	110.18	88.7081	66.6626	1082.3	2122.22	1768.37
transcript:CAD45762	gbs0117-1	protein_coding	Unknown	81.1634	62.8578	46.0237	574.102	1171.33	1022.21
transcript:CAD45763	gbs0118-1	protein_coding	Unknown	74.1853	60.9463	42.7605	349.607	743.886	623.759
transcript:CAD45764	gbs0119-1	protein_coding	Unknown	10.1557	10.77	5.84684	6.09027	7.42967	6.15181
transcript:CAD45765	gbs0120-1	protein_coding	Unknown	10.7824	9.62133	4.26175	7.34305	7.25027	7.02645
transcript:CAD45766	gbs0121-1	protein_coding	Unknown	66.2601	44.4198	27.114	44.8979	47.6168	41.5869
transcript:CAD45767	gbs0122-1	protein_coding	Unknown	69.0844	49.7522	39.0823	63.3333	80.6179	74.8866
transcript:CAD45768	gbs0123-1	protein_coding	Unknown	21.8831	23.3157	8.62809	45.0699	22.2182	15.9505
transcript:CAD45769	gbs0124-1	protein_coding	Unknown	17.1184	24.4556	10.5801	37.4026	18.3332	12.3308
transcript:CAD45770	gbs0125-1	protein_coding	Unknown	509.427	1519.14	1117.19	379.36	457.502	808.505
transcript:CAD45771	gbs0126-1	protein_coding	Unknown	257.126	530.355	377.528	47.5073	58.4238	172.722
transcript:CAD45772	rpmV-1	protein_coding	50S ribosomal protein L28	1172.63	1067.11	1393.07	966.732	775.09	761.52
transcript:CAD45773	gbs0128-1	protein_coding	Unknown	430.846	718.2	353.001	306.525	331.433	258.782
transcript:CAD45774	gbs0129-1	protein_coding	Unknown	374.291	478.297	258.529	265.494	266.11	203.552
transcript:CAD45775	gbs0130-1	protein_coding	Unknown	53.779	137.893	68.0891	31.2861	29.5309	23.3346
transcript:CAD45776	gbs0131-1	protein_coding	Unknown	230.412	279.684	193.346	96.7138	60.6782	100.018
transcript:CAD45777	gbs0132-1	protein_coding	Unknown	152.241	135.865	95.4429	62.0081	38.8364	63.2777
transcript:CAD45778	gbs0133-1	protein_coding	unknown	75.2856	94.7379	48.8097	69.4085	63.6791	56.1185
transcript:CAD45779	gbs0134-1	protein_coding	Unknown	228.094	264.697	176.15	150.648	129.812	136.52
transcript:CAD45780	gbs0135-1	protein_coding	Unknown	123.29	155.9	90.6439	74.3907	53.2172	55.8124
transcript:CAD45781	gbs0136-1	protein_coding	Unknown	260.855	265.353	202.148	153.595	121.974	108.567
transcript:CAD45782	gbs0137-1	protein_coding	Unknown	87.7254	160.349	117.192	47.4032	47.0528	57.7145
transcript:CAD45783	gbs0138-1	protein_coding	Unknown	231.369	381.251	223.887	164.009	179.483	194.293
transcript:CAD45784	gbs0139-1	protein_coding	Unknown	298.235	392.971	249.591	243.444	273.581	275.047
transcript:CAD45785	gbs0140-1	protein_coding	Unknown	356.395	416.821	257.002	307.357	366.517	367.966
transcript:CAD45786	gbs0141-1	protein_coding	Unknown	268.022	254.446	153.306	251.8	295.204	258.911
transcript:CAD45787	gbs0142-1	protein_coding	Unknown	54.9763	21.9993	18.0121	49.1145	53.5218	40.6874
transcript:CAD45788	gbs0143-1	protein_coding	Unknown	41.0988	21.6765	13.9255	43.7178	39.8364	41.6365
transcript:CAD45789	gbs0144-1	protein_coding	Unknown	371.82	401.25	228.619	343.159	227.985	234.079
transcript:CAD45790	gbs0145-1	protein_coding	Unknown	268.398	127.651	96.556	276.791	175.344	137.276
transcript:CAD45791	gbs0146-1	protein_coding	Unknown	362.682	172.087	123.795	366.15	232.089	181.558
transcript:CAD45792	gbs0147-1	protein_coding	Unknown	267.078	144.947	104.833	259.457	166.051	120.414
transcript:CAD45793	gbs0148-1	protein_coding	Unknown	400.654	198.834	140.937	367.392	239.267	182.231
transcript:CAD45794	gbs0149-1	protein_coding	Unknown	168.484	183.283	107.045	88.9196	56.5432	49.0177
transcript:CAD45795	gbs0150-1	protein_coding	unknown	421.119	541.535	310.962	299.209	200.073	123.029
transcript:CAD45796	gbs0151-1	protein_coding	unknown	294.507	359.137	210.892	222.405	148.962	87.662
transcript:CAD45797	gbs0152-1	protein_coding	unknown	344.002	355.88	229.698	275.048	191.466	111.456
transcript:CAD45798	gbs0153-1	protein_coding	Unknown	11.7209	29.1293	12.1258	31.5296	26.81	12.8452
transcript:CAD45799	tyrS-1	protein_coding	tyrosyl-tRNA synthetase	88.7726	69.2035	45.5563	35.7243	18.8731	27.8264
transcript:CAD45800	gbs0155-1	protein_coding	Unknown	213.716	110.618	78.0987	227.895	226.172	159.002
transcript:CAD45801	rpoB-1	protein_coding	RNA polymerase beta-subunit	798.264	481.118	326.644	980.756	864.196	405.11
transcript:CAD45802	rpoC-1	protein_coding	RNA polymerase beta-subunit	1224.3	508.212	406.605	1590.33	1395.69	639.576
transcript:CAD45803	gbs0158-1	protein_coding	Unknown	301.912	609.661	485.953	117.7	171.113	138.621
transcript:CAD45804	gbs0159-1	protein_coding	Unknown	5.24668	2.80317	1.82081	3.7462	3.66438	2.74897
transcript:CAD45805	gbs0160-1	protein_coding	Unknown	4.99541	2.76504	1.66251	3.80297	4.34535	2.74106
transcript:CAD45806	gbs0161-1	protein_coding	Unknown	0	0	0	0	0	0
transcript:CAD45807	gbs0162-1	protein_coding	Unknown	0	0	0	0	0	0
transcript:CAD45808	gbs0163-1	protein_coding	Unknown	0	0	0	0	0	0
transcript:CAD45809	gbs0164-1	protein_coding	Unknown	5.25828	3.08798	3.15795	5.20614	4.99186	2.88246
transcript:CAD45810	gbs0165-1	protein_coding	unknown	7.48753	3.96781	2.6939	5.91947	5.71239	3.89118
transcript:CAD45811	gbs0166-1	protein_coding	Unknown	27.157	16.5332	12.3068	34.3656	43.9508	42.6451
transcript:CAD45812	ackA-1	protein_coding	acetate kinase	142.346	177.454	116.786	348.075	350.076	265.615
transcript:CAD45813	gbs0168-1	protein_coding	unknown	583.416	196.381	155.802	911.096	1098.17	1635.16
transcript:CAD45814	gbs0169-1	protein_coding	unknown	65.3631	51.1377	34.5083	84.3354	123.921	180.069
transcript:CAD45815	gbs0170-1	protein_coding	Unknown	82.7109	70.0953	52.1719	103.488	128.313	187.139
transcript:CAD45816	gbs0171-1	protein_coding	Unknown	294.726	261.19	155.812	407.21	563.197	245.611
transcript:CAD45817	gbs0172-1	protein_coding	Unknown	174.751	154.55	85.9215	207.463	295.397	121.422
transcript:CAD45818	gbs0173-1	protein_coding	Unknown	184.161	139.44	91.4835	118.643	138.395	82.7005
transcript:CAD45819	gbs0174-1	protein_coding	Unknown	68.9063	74.1013	67.8216	53.0041	42.9125	58.7411
transcript:CAD45820	gbs0175-1	protein_coding	Unknown	101.522	143.25	84.2506	55.0606	78.6175	103.161
transcript:CAD45821	gbs0176-1	protein_coding	Unknown	51.8143	77.2243	55.2119	32.6011	37.4507	52.7129
transcript:CAD45822	gbs0177-1	protein_coding	Unknown	15.4827	17.5228	9.09676	10.0517	12.9196	13.7125
transcript:CAD45823	gbs0178-1	protein_coding	Unknown	20.7143	21.2512	13.8399	18.0124	25.7674	24.1098
transcript:CAD45824	gbs0179-1	protein_coding	Unknown	93.1967	127.184	74.668	208.96	272.737	153.924
transcript:CAD45825	gbs0180-1	protein_coding	Unknown	78.3105	87.0826	51.9933	220.352	287.369	166.21
transcript:CAD45826	gbs0181-1	protein_coding	Unknown	98.0466	98.608	66.9113	283.647	362.453	207.338
transcript:CAD45827	gbs0182-1	protein_coding	Unknown	106.35	26.2738	18.1405	335.688	281.327	311.106
transcript:CAD45828	gbs0183-1	protein_coding	Unknown	112.699	21.5304	15.1457	390.118	313.228	326.074
transcript:CAD45829	gbs0184-1	protein_coding	Unknown	8.38693	9.61828	3.99864	12.8651	7.83331	6.36135
transcript:CAD45830	gbs0185-1	protein_coding	Unknown	6.91901	7.42195	2.92607	6.35441	3.87351	3.51021
transcript:CAD45831	gbs0186-1	protein_coding	Unknown	7.33534	6.69772	3.14952	6.2889	3.3731	3.55814
transcript:CAD45832	gbs0187-1	protein_coding	Unknown	8.46798	8.09701	3.62537	6.81298	4.72901	4.68562
transcript:CAD45833	gbs0188-1	protein_coding	Unknown	7.58392	5.88201	4.39113	5.89133	4.14217	3.50973
transcript:CAD45834	gbs0189-1	protein_coding	Unknown	638.842	1020.62	518.871	2590.65	3144.41	641.131
transcript:CAD45835	gbs0190-1	protein_coding	Unknown	400.289	512.113	269.006	1932.67	2292.91	486.066
transcript:CAD45836	gbs0191-1	protein_coding	Unknown	64.608	32.705	42.4776	88.5802	94.0165	76.1072
transcript:CAD45837	gbs0192-1	protein_coding	Unknown	246.472	172.469	191.901	528.467	495.399	530.226
transcript:CAD45838	gbs0193-1	protein_coding	Unknown	51.5903	33.6221	34.2282	216.13	179.129	223.906
transcript:CAD45839	gbs0194-1	protein_coding	Unknown	35.0992	29.8527	26.2869	299.312	235.414	303.049
transcript:CAD45840	gbs0195-1	protein_coding	Unknown	26.1916	20.1765	14.1952	239.707	179.808	243.779
transcript:CAD45841	gbs0196-1	protein_coding	Unknown	24.2671	33.6872	31.3739	44.9619	35.2573	59.8116
transcript:CAD45842	rpsO-1	protein_coding	ribosomal protein S15	2096.62	2215.13	1737.42	1992.14	1955.66	2720.76
transcript:CAD45843	pnpA-1	protein_coding	polynucleotide phosphorylase%2C alpha chain	108.892	79.823	36.5627	87.9672	68.9532	62.7925
transcript:CAD45844	gbs0199-1	protein_coding	Unknown	283.891	186.343	95.3227	199.987	157.114	141.799
transcript:CAD45845	cysE-1	protein_coding	Unknown	437.521	285.903	135.823	287.914	232.42	214.161
transcript:CAD45846	gbs0201-1	protein_coding	Unknown	2125.44	1281.91	725.043	1326.65	983.644	975.031
transcript:CAD45847	cysS-1	protein_coding	cysteinyl-tRNA synthetase	241.671	133.73	78.4311	153.697	119.567	111.193
transcript:CAD45848	gbs0203-1	protein_coding	Unknown	282.795	168.458	109.641	174.004	151.148	150.144
transcript:CAD45849	gbs0204-1	protein_coding	Unknown	122.757	123.333	69.9429	175.025	200.104	189.183
transcript:CAD45850	gbs0205-1	protein_coding	Unknown	169.773	153.577	93.8049	256.892	300.071	261.018
transcript:CAD45851	gbs0206-1	protein_coding	Unknown	112.307	97.7805	68.8312	135.457	168.356	143.854
transcript:CAD45852	gbs0207-1	protein_coding	Unknown	273.565	311.327	162.044	374.33	442.01	430.277
transcript:CAD45853	gbs0208-1	protein_coding	Unknown	13.1348	4.64485	4.32305	10.3584	9.437	7.6079
transcript:CAD45854	rplM-1	protein_coding	50S ribosomal protein L13	2451.87	1102.78	725.899	1824.91	1825.02	1048.4
transcript:CAD45855	rpsI-1	protein_coding	ribosomal protein S9	2346.01	1103.1	817.257	1889.15	1843.59	1178.83
transcript:CAD45856	gbs0211-1	protein_coding	Unknown	25.2342	30.6058	15.414	27.0712	36.6709	71.0999
transcript:CAD45857	gbs0212-1	protein_coding	Unknown	27.4963	39.9807	18.3393	21.7699	29.8927	79.9848
transcript:CAD45858	gbs0213-1	protein_coding	Unknown	15.1048	1.09944	2.63897	9.60079	8.95345	8.86861
transcript:CAD45859	gbs0214-1	protein_coding	Unknown	30.6193	2.0075	1.65639	19.6542	16.1568	14.0193
transcript:CAD45860	gbs0215-1	protein_coding	Unknown	15.6671	0.598095	0.789581	7.42446	8.62263	9.43463
transcript:CAD45861	gbs0216-1	protein_coding	Unknown	10.0848	0.776211	0.838409	4.95331	5.99197	8.58029
transcript:CAD45862	gbs0217-1	protein_coding	Unknown	13.7592	3.34434	3.00359	12.0839	11.936	16.931
transcript:CAD45863	gbs0218-1	protein_coding	Unknown	22.6522	6.87795	4.80319	22.2803	23.3699	34.2053
transcript:CAD45864	gbs0219-1	protein_coding	Unknown	16.8972	6.01114	4.48459	13.6936	13.8221	23.812
transcript:CAD45865	gbs0220-1	protein_coding	Unknown	29.1206	12.4539	8.37201	21.4563	22.3661	37.6599
transcript:CAD45866	gbs0221-1	protein_coding	Unknown	333.981	666.84	419.403	314.018	349.33	1154.76
transcript:CAD45867	gbs0222-1	protein_coding	Unknown	109.354	216.048	252.609	114.794	105.911	234.466
transcript:CAD45868	gbs0223-1	protein_coding	Unknown	18.2109	19.0142	10.3196	10.4592	7.3928	24.5321
transcript:CAD45869	gbs0224-1	protein_coding	Unknown	0	0	0	0	0	0
transcript:CAD45870	gbs0225-1	protein_coding	Unknown	16.7893	29.0619	16.872	10.4351	12.2115	23.2696
transcript:CAD45871	gbs0226-1	protein_coding	Unknown	25.6976	37.4137	25.5694	18.9272	20.8096	48.605
transcript:CAD45873	gbs0228-1	protein_coding	Unknown	26.9723	30.4544	21.2352	21.3838	21.1956	31.7392
transcript:CAD45874	gbs0229-1	protein_coding	Unknown	76.2674	88.079	70.2308	47.6523	55.4951	76.694
transcript:CAD45875	gbs0230-1	protein_coding	Unknown	10.6935	14.9097	11.0767	2.73188	2.42907	4.38075
transcript:CAD45876	gbs0231-1	protein_coding	Unknown	12.3455	28.3619	12.3707	5.13053	4.45661	6.11925
transcript:CAD45877	gbs0232-1	protein_coding	Unknown	315.78	346.767	226.723	244.01	227.621	213.018
transcript:CAD45878	gbs0233-1	protein_coding	Unknown	232.98	260.045	151.446	192.052	173.732	158.714
transcript:CAD45879	gbs0234-1	protein_coding	Unknown	256.748	275.598	145.029	203.56	191.397	159.384
transcript:CAD45880	gbs0235-1	protein_coding	unknown	172.02	180.807	89.2556	131.484	127.934	118.715
transcript:CAD45881	gbs0236-1	protein_coding	unknown	0	0	0	0	0	0
transcript:CAD45882	gbs0237-1	protein_coding	unknown	0	0	0	0	0	0
transcript:CAD45883	gbs0238-1	protein_coding	Unknown	0	0	0	0	0	0
transcript:CAD45884	gbs0239-1	protein_coding	Unknown	0	0	0	0	0	0
transcript:CAD45885	gbs0240-1	protein_coding	unknown	0	0	0	0	0	0
transcript:CAD45886	gbs0241-1	protein_coding	Unknown	0	0	0	0	0	0
transcript:CAD45887	gbs0242-1	protein_coding	Unknown	0	0	0	0	0	0
transcript:CAD45888	gbs0243-1	protein_coding	Unknown	0	0	0	0	0	0
transcript:CAD45889	gbs0244-1	protein_coding	unknown	0	0	0	0	0	0
transcript:CAD45890	gbs0245-1	protein_coding	unknown	39.495	139.048	100.667	34.7002	57.5988	48.148
transcript:CAD45891	gbs0246-1	protein_coding	unknown	16.4082	51.6793	47.1359	21.2051	33.1471	22.2887
transcript:CAD45892	gbs0247-1	protein_coding	unknown	53.7162	144.266	93.8183	46.8876	60.0062	74.7064
transcript:CAD45893	gbs0248-1	protein_coding	unknown	32.8434	29.7419	22.1302	70.9311	144.256	45.4451
transcript:CAD45894	gbs0249-1	protein_coding	unknown	49.0925	46.3308	34.3545	117.425	239.104	85.2075
transcript:CAD45895	gbs0250-1	protein_coding	unknown	30.2897	23.5134	17.8688	79.7821	147.769	62.2913
transcript:CAD45896	gbs0251-1	protein_coding	unknown	17.4302	15.6247	11.6701	40.7252	67.7629	35.8819
transcript:CAD45897	gbs0252-1	protein_coding	unknown	15.3501	13.1396	8.57546	24.232	35.4563	22.8614
transcript:CAD45898	gbs0253-1	protein_coding	Unknown	91.0768	50.3513	28.0752	189.602	227.308	190.176
transcript:CAD45899	gbs0254-1	protein_coding	unknown	78.7678	42.1588	26.9022	158.974	173.204	177.775
transcript:CAD45900	gbs0255-1	protein_coding	Unknown	207.045	175.37	154.202	241.162	304.765	348.457
transcript:CAD45901	gbs0256-1	protein_coding	unknown	111.427	88.3686	63.3672	87.7654	122.899	149.238
transcript:CAD45902	gbs0257-1	protein_coding	unknown	22.1408	22.2959	18.8611	19.6251	23.5211	37.9545
transcript:CAD45903	glyQ-1	protein_coding	glycyl-tRNA synthetase (alpha subunit)	155.782	152.269	90.6619	119.15	118.442	104.013
transcript:CAD45904	gbs0259-1	protein_coding	Unknown	158.698	144.869	93.0013	123.085	122.045	103.311
transcript:CAD45905	glyS-1	protein_coding	glycyl-tRNA synthetase (beta subunit)	156.615	143.481	94.1835	119.775	127.147	108.296
transcript:CAD45906	gbs0261-1	protein_coding	unknown	237.608	292.278	271.96	183.197	209.91	207.783
transcript:CAD45907	gbs0262-1	protein_coding	unknown	34.1054	21.3264	18.454	23.5709	27.3419	13.546
transcript:CAD45908	glpK-1	protein_coding	glycerol kinase	23.9927	43.2533	22.4596	85.8522	99.9249	105.394
transcript:CAD45909	glpD-1	protein_coding	glycerol-3-phosphate dehydrogenase	31.5926	39.0089	23.0121	228.498	269.984	259.446
transcript:CAD45910	glpF-1	protein_coding	unknown	27.3677	28.5957	13.6906	250.396	296.459	243.447
transcript:CAD45911	gbs0266-1	protein_coding	unknown	96.1076	57.7379	37.3788	501.004	406.04	204.225
transcript:CAD45912	gbs0267-1	protein_coding	Unknown	74.4725	45.5089	33.0749	413.492	336.321	164.414
transcript:CAD45913	gbs0268-1	protein_coding	unknown	449.311	469.409	231.347	1031.96	901.133	437.988
transcript:CAD45914	gbs0269-1	protein_coding	unknown	223.758	349.347	221.005	257.953	238.069	108.769
transcript:CAD45915	gbs0270-1	protein_coding	Unknown	117.211	211.177	132.416	118.897	106.16	67.2258
transcript:CAD45916	gbs0271-1	protein_coding	Unknown	133.704	202.285	131.364	132.473	125.357	91.9222
transcript:CAD45917	gbs0272-1	protein_coding	unknown	63.1529	19.7639	17.8837	30.4545	30.9466	25.7715
transcript:CAD45918	proB-1	protein_coding	unknown	72.7929	48.5238	36.1439	49.72	53.3703	46.1178
transcript:CAD45919	proA-1	protein_coding	unknown	105.12	97.2233	65.0208	74.4203	87.7439	74.5366
transcript:CAD45920	gbs0275-1	protein_coding	unknown	119.662	50.4548	34.7909	113.947	116.309	82.0487
transcript:CAD45921	ftsL-1	protein_coding	unknown	292.855	109.75	80.2214	316.688	317.112	210.772
transcript:CAD45922	gbs0277-1	protein_coding	unknown	134.679	75.0601	49.0776	142.042	140.123	87.9434
transcript:CAD45923	mraY-1	protein_coding	unknown	115.391	62.1138	48.8658	121.246	115.898	66.6621
transcript:CAD45924	gbs0279-1	protein_coding	unknown	126.126	137.531	92.1391	161.998	174.464	121.866
transcript:CAD45925	gbs0280-1	protein_coding	unknown	39.9397	29.1271	30.0744	11.9681	15.0147	34.8585
transcript:CAD45926	gbs0281-1	protein_coding	Unknown	152.964	80.4542	83.4714	49.4248	57.482	91.6887
transcript:CAD45927	gbs0282-1	protein_coding	unknown	200.721	114.462	108.985	69.3848	76.0762	136.889
transcript:CAD45928	gbs0283-1	protein_coding	unknown	160.904	116.219	65.0037	101.658	123.143	102.326
transcript:CAD45929	gbs0284-1	protein_coding	unknown	112.213	133.426	115.428	63.8166	68.9925	87.6239
transcript:CAD45930	gbs0285-1	protein_coding	unknown	85.9241	127.742	70.7329	48.4222	51.6391	42.8417
transcript:CAD45931	nadE-1	protein_coding	unknown	86.0752	138.734	91.9957	51.5261	56.8463	49.4873
transcript:CAD45932	pepC-1	protein_coding	unknown	56.104	59.0746	39.9728	27.9866	32.8532	28.2628
transcript:CAD45933	gbs0288-1	protein_coding	unknown	360.952	361.921	221.994	484.554	486.054	476.884
transcript:CAD45934	gbs0289-1	protein_coding	unknown	332.038	214.626	157.094	457.404	443.35	421.12
transcript:CAD45935	gbs0290-1	protein_coding	unknown	14.1589	5.2272	3.43906	9.72559	7.12456	8.46717
transcript:CAD45936	gbs0291-1	protein_coding	unknown	366.009	265.717	171.363	302.753	303.614	539.403
transcript:CAD45937	gbs0292-1	protein_coding	unknown	75.7027	42.5465	27.1426	87.4169	75.6877	101.669
transcript:CAD45938	gbs0293-1	protein_coding	unknown	231.99	173.274	98.3122	309.85	295.865	369.78
transcript:CAD45939	gbs0294-1	protein_coding	unknown	351.805	216.186	197.842	376.468	568.131	343.461
transcript:CAD45940	gbs0295-1	protein_coding	unknown	67.5478	92.4013	59.1772	130.726	115.164	128.395
transcript:CAD45941	gbs0296-1	protein_coding	unknown	25.7886	11.7001	7.99582	31.3692	32.424	21.6607
transcript:CAD45942	gbs0297-1	protein_coding	unknown	19.3192	17.8587	10.561	22.8811	22.2631	14.1531
transcript:CAD45943	gbs0298-1	protein_coding	unknown	45.7382	34.0969	21.8988	32.8099	30.9986	23.288
transcript:CAD45944	gbs0299-1	protein_coding	unknown	128.478	73.1146	47.5119	107.13	120.731	74.2581
transcript:CAD45945	gbs0300-1	protein_coding	unknown	112.213	70.0348	40.45	94.1089	105.047	65.0984
transcript:CAD45946	gbs0301-1	protein_coding	unknown	152.314	83.5057	65.1227	111.41	108.85	145.208
transcript:CAD45947	gbs0302-1	protein_coding	unknown	389.872	379.798	315.418	291.107	296.183	389.035
transcript:CAD45948	priA-1	protein_coding	primosomal replication factor Y (primosomal protein N')	87.8607	66.2765	49.3152	58.4752	52.6569	42.6713
transcript:CAD45949	fmt-1	protein_coding	methionyl tRNA formyltransferase	168.008	304.826	190.998	110.706	101.562	86.4949
transcript:CAD45950	gbs0305-1	protein_coding	unknown	222.034	334.918	210.449	168.413	161.184	140.395
transcript:CAD45951	gbs0306-1	protein_coding	unknown	308.173	392.256	233.796	321.997	349.368	224.095
transcript:CAD45952	gbs0307-1	protein_coding	unknown	439.527	452.083	299.545	481.944	530.884	352.467
transcript:CAD45953	gbs0308-1	protein_coding	unknown	37.3529	13.2311	12.5273	35.9744	41.8136	34.7743
transcript:CAD45954	gbs0309-1	protein_coding	unknown	64.1091	26.6794	23.6335	61.653	73.7808	69.8445
transcript:CAD45955	gbs0310-1	protein_coding	unknown	75.544	37.952	34.5611	78.1059	88.7766	87.1041
transcript:CAD45956	gbs0311-1	protein_coding	unknown	104.415	90.3139	57.9011	93.7954	101.351	109.123
transcript:CAD45957	gbs0312-1	protein_coding	unknown	266.676	220.772	150.96	253.67	254.374	279.131
transcript:CAD45958	gbs0313-1	protein_coding	unknown	76.3559	24.4945	18.1547	78.8858	77.4224	71.9878
transcript:CAD45959	gbs0314-1	protein_coding	unknown	123.851	55.2133	36.9985	156.631	164.791	141.677
transcript:CAD45960	gbs0315-1	protein_coding	unknown	115.009	54.1293	35.8872	150.071	159.423	140.637
transcript:CAD45961	gbs0316-1	protein_coding	unknown	11.5588	3.04786	3.94155	11.2144	10.2734	12.6737
transcript:CAD45962	gbs0317-1	protein_coding	unknown	24.1484	9.26354	5.81536	23.6458	28.743	33.2108
transcript:CAD45963	gbs0318-1	protein_coding	unknown	12.029	5.03531	3.30924	15.6854	20.929	20.6187
transcript:CAD45964	gbs0319-1	protein_coding	unknown	11.8745	6.3461	3.86077	18.3305	27.0396	47.2326
transcript:CAD45965	gbs0320-1	protein_coding	unknown	24.6467	17.8797	9.87741	56.7965	84.6114	127.86
transcript:CAD45966	gbs0321-1	protein_coding	unknown	14.0003	8.93471	6.71734	29.6961	42.2091	64.3713
transcript:CAD45967	cysK-1	protein_coding	Unknown	96.0293	47.6548	57.4281	38.1205	45.2655	103.959
transcript:CAD45968	gbs0323-1	protein_coding	unknown	16.933	5.49725	6.00919	11.0905	10.733	11.2512
transcript:CAD45969	comFA-1	protein_coding	competence protein ComFA	4.22797	0.935343	0.760779	3.30167	3.22644	2.47657
transcript:CAD45970	comFC-1	protein_coding	unknown	1.61278	0.731429	0.643736	1.57223	1.75283	1.59035
transcript:CAD45971	gbs0326-1	protein_coding	unknown	1136.51	3882.41	2986.96	1808.54	2423.43	3221.72
transcript:CAD45972	gbs0327-1	protein_coding	Unknown	23.0439	7.6029	8.00094	17.0602	15.983	25.7412
transcript:CAD45973	gbs0328-1	protein_coding	Unknown	17.7221	7.90981	7.58882	15.274	15.8345	23.5259
transcript:CAD45974	gbs0329-1	protein_coding	Unknown	2691.98	602.017	432.279	463.911	342.884	564.809
transcript:CAD45975	gbs0330-1	protein_coding	Unknown	5457.95	1521.75	1270.41	1759.59	1686.09	4937.87
transcript:CAD45976	gbs0331-1	protein_coding	Unknown	5380.55	1477.02	1171.34	1899.17	1902.75	5256.94
transcript:CAD45977	gbs0332-1	protein_coding	Unknown	24745.2	9228.74	7804.26	8384.64	8292.67	24837
transcript:CAD45978	gbs0333-1	protein_coding	unknown	4278.89	734.759	716.546	1612.73	1780.86	3193.96
transcript:CAD45979	gbs0334-1	protein_coding	Unknown	4626	812.979	784.791	1828.67	2060.11	3509.64
transcript:CAD45980	gbs0335-1	protein_coding	Unknown	5942.66	951.721	981.075	2395.85	2737.71	4302.74
transcript:CAD45981	gbs0336-1	protein_coding	Unknown	4162.96	865.258	809.413	2076.08	2360.85	3189.01
transcript:CAD45982	gbs0337-1	protein_coding	Unknown	6158.09	1314.83	1240.62	3318.54	3818.75	4967.34
transcript:CAD45983	gbs0338-1	protein_coding	Unknown	6483.76	1397.35	1223.79	3407.51	3881.36	4914.75
transcript:CAD45984	gbs0339-1	protein_coding	Unknown	4972.75	949.529	852.658	2982.56	3232.57	3857.06
transcript:CAD45985	gbs0340-1	protein_coding	Unknown	4666.13	892.431	780.457	2784.02	2930.18	3580.39
transcript:CAD45986	gbs0341-1	protein_coding	Unknown	3701.98	688.982	696.734	2385.32	2446.32	2983.32
transcript:CAD45987	gbs0342-1	protein_coding	Unknown	173.719	100.041	78.1199	151.807	140.077	122.024
transcript:CAD45988	serS-1	protein_coding	seryl-tRNA synthetase	133.998	122.714	83.9639	124.33	133.96	97.8267
transcript:CAD45989	gbs0344-1	protein_coding	Unknown	128.228	84.3479	79.6269	94.8736	102.52	109.655
transcript:CAD45990	gbs0345-1	protein_coding	Unknown	589.894	295.298	304.957	1135.17	1087.68	528.533
transcript:CAD45991	gbs0346-1	protein_coding	Unknown	1255.08	545.016	585.97	3130.63	3044.81	1643.57
transcript:CAD45992	gbs0347-1	protein_coding	Unknown	1466.43	672.536	723.969	2883.89	2665.3	1454.14
transcript:CAD45993	gbs0348-1	protein_coding	Unknown	1060.4	519.507	517.913	1344.08	1316.47	702.312
transcript:CAD45994	gbs0349-1	protein_coding	Unknown	55.6791	19.7511	17.7074	37.901	36.1958	28.3102
transcript:CAD45995	gbs0350-1	protein_coding	Unknown	186.285	69.2359	62.6064	133.595	148.994	108.769
transcript:CAD45996	gbs0351-1	protein_coding	Unknown	104.915	93.2869	67.2512	62.1825	67.0423	44.4339
transcript:CAD45997	gbs0352-1	protein_coding	Unknown	175.057	143.861	84.3971	165.116	154.28	75.7281
transcript:CAD45998	gbs0353-1	protein_coding	Unknown	72.5452	36.0025	22.9018	55.136	50.1596	26.2666
transcript:CAD45999	gbs0354-1	protein_coding	Unknown	151.564	82.5433	52.5832	97.135	76.9127	50.187
transcript:CAD46000	gbs0355-1	protein_coding	Unknown	140.847	85.5418	55.2133	83.8615	66.4867	43.7721
transcript:CAD46001	gbs0356-1	protein_coding	Unknown	201.394	509.131	211.753	264.604	271.824	216.888
transcript:CAD46002	gbs0357-1	protein_coding	Unknown	143.898	234.091	96.0192	215.01	218.449	152.726
transcript:CAD46003	gbs0358-1	protein_coding	Unknown	61.2603	39.1143	39.3928	45.1695	35.2876	91.9983
transcript:CAD46004	gbs0359-1	protein_coding	Unknown	38.5333	61.0854	40.8391	37.5286	32.4542	33.4739
transcript:CAD46005	gbs0360-1	protein_coding	Unknown	48.2032	76.0599	49.3362	51.3342	46.8344	42.5282
transcript:CAD46006	gbs0361-1	protein_coding	Unknown	0	0	0	0	0	0
transcript:CAD46007	gbs0362-1	protein_coding	Unknown	0	0	0	0	0	0
transcript:CAD46008	gbs0363-1	protein_coding	Unknown	0	0	0	0	0	0
transcript:CAD46009	gbs0364-1	protein_coding	Unknown	0	0	0	0	0	0
transcript:CAD46010	gbs0365-1	protein_coding	Unknown	0	0	0	0	0	0
transcript:CAD46011	gbs0366-1	protein_coding	unknown	0	0	0	0	0	0
transcript:CAD46012	gbs0367-1	protein_coding	Unknown	0	0	0	0	0	0
transcript:CAD46013	gbs0369-1	protein_coding	unknown	0	0	0	0	0	0
transcript:CAD46014	gbs0370-1	protein_coding	Unknown	0	0	0	0	0	0
transcript:CAD46015	gbs0371-1	protein_coding	Unknown	0	0	0	0	0	0
transcript:CAD46016	gbs0372-1	protein_coding	Unknown	0	0	0	0	0	0
transcript:CAD46017	gbs0373-1	protein_coding	Unknown	0	0	0	0	0	0
transcript:CAD46018	gbs0374-1	protein_coding	unknown	0	0	0	0	0	0
transcript:CAD46019	gbs0375-1	protein_coding	Unknown	0	0	0	0	0	0
transcript:CAD46020	gbs0376-1	protein_coding	Unknown	0	0	0	0	0	0
transcript:CAD46021	gbs0377-1	protein_coding	Unknown	0	0	0	0	0	0
transcript:CAD46022	gbs0378-1	protein_coding	unknown	0	0	0	0	0	0
transcript:CAD46023	gbs0379-1	protein_coding	Unknown	0	0	0	0	0	0
transcript:CAD46024	gbs0380-1	protein_coding	unknown	0	0	0	0	0	0
transcript:CAD46025	gbs0381-1	protein_coding	unknown	0	0	0	0	0	0
transcript:CAD46026	gbs0382-1	protein_coding	unknown	0	0	0	0	0	0
transcript:CAD46027	gbs0383-1	protein_coding	unknown	0	0	0	0	0	0
transcript:CAD46028	gbs0384-1	protein_coding	unknown	0	0	0	0	0	0
transcript:CAD46029	gbs0385-1	protein_coding	unknown	0	0	0	0	0	0
transcript:CAD46030	gbs0386-1	protein_coding	unknown	0	0	0	0	0	0
transcript:CAD46031	gbs0387-1	protein_coding	unknown	0	0	0	0	0	0
transcript:CAD46032	gbs0388-1	protein_coding	unknown	0	0	0	0	0	0
transcript:CAD46033	gbs0389-1	protein_coding	unknown	0	0	0	0	0	0
transcript:CAD46034	gbs0390-1	protein_coding	unknown	0	0	0	0	0	0
transcript:CAD46035	gbs0391-1	protein_coding	unknown	0	0	0	0	0	0
transcript:CAD46036	gbs0392-1	protein_coding	unknown	0	0	0	0	0	0
transcript:CAD46037	gbs0393-1	protein_coding	Unknown	1.24939	0.530825	0.718878	1.63879	1.5004	1.90122
transcript:CAD46038	gbs0394-1	protein_coding	unknown	0	0	0	0	0	0
transcript:CAD46039	gbs0395-1	protein_coding	unknown	0	0	0	0	0	0
transcript:CAD46040	gbs0396-1	protein_coding	Unknown	0	0	0	0	0	0
transcript:CAD46041	gbs0397-1	protein_coding	unknown	0	0	0	0	0	0
transcript:CAD46042	gbs0398-1	protein_coding	Unknown	0	0	0	0	0	0
transcript:CAD46043	gbs0399-1	protein_coding	Unknown	0	0	0	0	0	0
transcript:CAD46044	gbs0400-1	protein_coding	unknown	0	0	0	0	0	0
transcript:CAD46045	gbs0401-1	protein_coding	unknown	0	0	0	0	0	0
transcript:CAD46046	gbs0402-1	protein_coding	unknown	0	0	0	0	0	0
transcript:CAD46047	gbs0403-1	protein_coding	unknown	0	0	0	0	0	0
transcript:CAD46048	gbs0404-1	protein_coding	unknown	0	0	0	0	0	0
transcript:CAD46049	gbs0405-1	protein_coding	Unknown	0	0	0	0	0	0
transcript:CAD46050	gbs0406-1	protein_coding	Unknown	0	0	0	0	0	0
transcript:CAD46051	gbs0407-1	protein_coding	unknown	0	0	0	0	0	0
transcript:CAD46052	gbs0408-1	protein_coding	Unknown	0	0	0	0	0	0
transcript:CAD46053	gbs0409-1	protein_coding	unknown	0	0	0	0	0	0
transcript:CAD46054	gbs0410-1	protein_coding	Unknown	0	0	0	0	0	0
transcript:CAD46055	gbs0411-1	protein_coding	Unknown	79.9799	117.632	70.9581	100.031	77.8446	90.2356
transcript:CAD46056	gbs0412-1	protein_coding	Unknown	75.3144	107.647	71.0796	95.4523	68.3739	77.337
transcript:CAD46057	gbs0413-1	protein_coding	unknown	121.999	322.736	157.766	103.291	75.0499	217.271
transcript:CAD46058	nusA-1	protein_coding	Unknown	144.614	276	140.537	138.813	113.004	244.473
transcript:CAD46059	gbs0415-1	protein_coding	Unknown	928.746	1624.64	805.512	896.528	735.82	1582.32
transcript:CAD46060	gbs0416-1	protein_coding	Unknown	536.562	896.838	475.841	549.054	450.044	888.87
transcript:CAD46061	infB-1	protein_coding	initiation factor 2	213.263	241.387	135.838	231.531	214.886	299.528
transcript:CAD46062	rbfA-1	protein_coding	ribosome binding factor A	405.195	246.86	193.429	396.355	434.566	426.726
transcript:CAD46063	gbs0419-1	protein_coding	Unknown	21.5527	6.5398	8.22246	17.8852	23.5124	29.2313
transcript:CAD46064	gbs0420-1	protein_coding	Unknown	71.9436	700.809	81.1254	160.982	234.738	664.125
transcript:CAD46065	gbs0421-1	protein_coding	Unknown	58.2441	457.097	48.4139	244.241	418.95	546.695
transcript:CAD46066	gbs0422-1	protein_coding	Unknown	326.058	2746.97	462.42	2032.87	3328.21	3143.62
transcript:CAD46067	gbs0423-1	protein_coding	Unknown	31.6582	63.6463	28.647	28.9878	41.5637	36.016
transcript:CAD46068	gbs0424-1	protein_coding	Unknown	54.9274	106.813	44.1495	57.9285	77.4003	61.8321
transcript:CAD46069	polA-1	protein_coding	DNA polymerase I	129.098	166.4	119.054	199.174	218.231	122.181
transcript:CAD46070	gbs0426-1	protein_coding	Unknown	311.005	422.354	255.749	474.661	549.914	293.603
transcript:CAD46071	gbs0427-1	protein_coding	Unknown	551.274	418.748	363.48	702.714	785.569	426.198
transcript:CAD46072	gbs0428-1	protein_coding	Unknown	6.157	7.82967	5.67	6.5386	7.26685	4.58208
transcript:CAD46073	gbs0429-1	protein_coding	ena	99.7695	34.3287	32.8963	112.765	132.779	82.2025
transcript:CAD46074	gbs0430-1	protein_coding	Unknown	73.6018	36.0685	33.4279	93.5228	108.782	77.1767
transcript:CAD46075	gbs0431-1	protein_coding	Unknown	67.6173	37.248	29.9229	41.8769	46.0376	29.7564
transcript:CAD46076	tgt-1	protein_coding	Unknown	71.9059	31.5591	33.2868	46.5312	51.4497	33.4177
transcript:CAD46077	gbs0433-1	protein_coding	Unknown	82.0133	41.621	48.0015	44.0156	41.0395	23.5596
transcript:CAD46078	gbs0434-1	protein_coding	Unknown	34.0442	17.3122	19.9796	15.012	16.4882	8.35905
transcript:CAD46079	gbs0435-1	protein_coding	Unknown	95.4522	403.206	235.989	85.8151	100.393	159.088
transcript:CAD46080	gbs0436-1	protein_coding	Unknown	39.1787	150.864	158.1	48.8838	56.695	80.981
transcript:CAD46081	pgi-1	protein_coding	glucose-6-phosphate isomerase	1355.31	488.901	483.169	919.963	1338.54	718.037
transcript:CAD46082	gbs0438-1	protein_coding	Unknown	49.2142	77.4451	63.7522	58.6945	65.7359	53.8634
transcript:CAD46083	gbs0439-1	protein_coding	Unknown	69.3542	98.4534	68.7081	94.3	112.467	81.1632
transcript:CAD46084	gbs0440-1	protein_coding	Unknown	45.4081	65.716	43.2168	72.1026	89.3083	69.3107
transcript:CAD46085	gbs0441-1	protein_coding	Unknown	221.53	278.592	184.235	174.852	118.078	87.758
transcript:CAD46086	gbs0442-1	protein_coding	Unknown	149.242	182.419	107.838	104.415	72.5382	58.4039
transcript:CAD46087	gbs0443-1	protein_coding	Unknown	148.917	118.745	80.5862	70.7204	65.2092	59.5514
transcript:CAD46088	gbs0444-1	protein_coding	Unknown	89.559	80.5567	52.9696	47.4983	39.048	41.919
transcript:CAD46089	gbs0445-1	protein_coding	Unknown	150.081	161.043	114.127	89.0809	70.147	77.9082
transcript:CAD46090	gbs0446-1	protein_coding	Unknown	97.1303	47.8067	37.4175	64.7233	49.8054	51.8719
transcript:CAD46091	gbs0447-1	protein_coding	Unknown	24.4237	6.2636	5.93609	10.7043	10.9099	9.00806
transcript:CAD46092	gbs0448-1	protein_coding	Unknown	69.7468	33.6388	22.7491	39.6335	31.3018	26.7445
transcript:CAD46093	gbs0449-1	protein_coding	Unknown	45.4961	22.0037	17.2778	21.8015	18.4941	18.23
transcript:CAD46094	gbs0450-1	protein_coding	Unknown	221.284	143.818	130.837	83.0879	73.325	100.074
transcript:CAD46095	gbs0451-1	protein_coding	Unknown	10.3936	3.053	2.69402	11.1056	13.0235	10.1634
transcript:CAD46096	gbs0452-1	protein_coding	unknown	26.3214	6.45011	6.70501	16.1899	21.8262	24.6995
transcript:CAD46097	gbs0453-1	protein_coding	unknown	16.1405	1.62357	3.66293	13.0888	16.5435	9.31743
transcript:CAD46098	gbs0454-1	protein_coding	Unknown	44.6858	5.00378	10.9849	40.5871	58.7449	26.5139
transcript:CAD46099	gbs0455-1	protein_coding	Unknown	33.1357	3.50511	6.05134	23.9431	35.3715	17.6088
transcript:CAD46100	gbs0456-1	protein_coding	Unknown	37.0407	3.70966	6.52424	28.9914	39.5112	20.7116
transcript:CAD46101	gbs0457-1	protein_coding	Unknown	93.2649	10.2413	11.6508	71.293	108.962	53.0638
transcript:CAD46102	gbs0458-1	protein_coding	Unknown	89.1855	102.835	65.5904	146	154.816	180.286
transcript:CAD46103	gbs0459-1	protein_coding	Unknown	547.54	609.975	351.297	835.471	936.619	1023.75
transcript:CAD46104	gbs0460-1	protein_coding	Unknown	267.445	307.351	205.507	423.949	459.891	489.303
transcript:CAD46105	gbs0461-1	protein_coding	Unknown	188.903	196.061	113.387	262.626	284.457	295.648
transcript:CAD46106	gbs0462-1	protein_coding	Unknown	194.455	191.555	121.725	304.54	330.204	390.024
transcript:CAD46108	gbs0464-1	protein_coding	unknown	119.653	130.586	77.7028	132.754	131.313	143.638
transcript:CAD46110	gbs0466-1	protein_coding	Unknown	75.6419	53.9809	37.3349	39.2	36.1169	38.7815
transcript:CAD46111	gbs0467-1	protein_coding	unknown	228.382	48.7527	59.2168	76.6738	83.9401	64.1482
transcript:CAD46112	gbs0468-1	protein_coding	Unknown	137.561	62.1458	44.352	92.5574	95.5027	72.5401
transcript:CAD46113	gbs0469-1	protein_coding	Unknown	57.6665	18.4702	14.313	35.8187	38.7789	26.4871
transcript:CAD46114	gbs0470-1	protein_coding	Unknown	76.1158	56.9939	51.2946	155.911	111.443	178.933
transcript:CAD46115	gbs0471-1	protein_coding	Unknown	221.649	378.707	151.213	208.559	236.007	785.474
transcript:CAD46116	gbs0472-1	protein_coding	Unknown	115.2	186.913	79.7217	90.925	108.664	365.027
transcript:CAD46117	gbs0473-1	protein_coding	Unknown	0	0	0	0	0	0
transcript:CAD46118	gbs0474-1	protein_coding	Unknown	0	0	0	0	0	0
transcript:CAD46119	gbs0475-1	protein_coding	Unknown	0	0	0	0	0	0
transcript:CAD46120	gbs0476-1	protein_coding	Unknown	0	0	0	0	0	0
transcript:CAD46121	gbs0477-1	protein_coding	Unknown	0	0	0	0	0	0
transcript:CAD46122	gbs0478-1	protein_coding	Unknown	0	0	0	0	0	0
transcript:CAD46123	gbs0479-1	protein_coding	Unknown	0	0	0	0	0	0
transcript:CAD46124	gbs0480-1	protein_coding	Unknown	0	0	0	0	0	0
transcript:CAD46125	gbs0481-1	protein_coding	Unknown	5.82496	1.67467	2.68458	6.71737	7.70177	15.1347
transcript:CAD46126	gbs0482-1	protein_coding	Unknown	0	0	0	0	0	0
transcript:CAD46128	gbs0484-1	protein_coding	Unknown	110.788	131.198	116.183	114.699	120.341	179.562
transcript:CAD46129	gbs0485-1	protein_coding	Unknown	0	0	0	0	0	0
transcript:CAD46130	gbs0486-1	protein_coding	Unknown	165.23	187.862	128.869	164.952	168.744	236.045
transcript:CAD46131	gbs0487-1	protein_coding	Unknown	121.223	133.918	90.7935	80.1717	79.8208	77.4448
transcript:CAD46132	gbs0488-1	protein_coding	Unknown	132.409	79.3707	55.5589	105.292	84.6385	102.799
transcript:CAD46133	gbs0489-1	protein_coding	Unknown	52.4799	34.519	21.6442	31.2545	26.6585	22.6157
transcript:CAD46134	gbs0490-1	protein_coding	Unknown	68.8017	55.5016	32.0481	37.5426	36.2903	36.98
transcript:CAD46135	gbs0491-1	protein_coding	Unknown	70.2338	58.3331	29.0296	42.4468	38.0863	51.6975
transcript:CAD46136	gbs0492-1	protein_coding	valyl-tRNA synthetase	80.8856	81.4006	44.6155	45.2773	42.1383	64.8092
transcript:CAD46137	gbs0493-1	protein_coding	Unknown	0	0	0	0	0	0
transcript:CAD46138	gbs0494-1	protein_coding	Unknown	81.3605	60.0043	39.6376	82.3315	78.0254	54.3508
transcript:CAD46139	gbs0495-1	protein_coding	Unknown	167.939	75.7474	64.0126	118.001	141.608	103.612
transcript:CAD46140	gbs0496-1	protein_coding	Unknown	13.0701	8.47941	5.31705	7.54861	7.03088	6.46929
transcript:CAD46141	gbs0497-1	protein_coding	Unknown	49.4835	17.4915	14.1875	14.277	10.1266	17.1695
transcript:CAD46142	gbs0498-1	protein_coding	Unknown	62.7566	30.1739	30.7355	22.7213	26.1987	36.2609
transcript:CAD46143	gbs0499-1	protein_coding	Unknown	125.739	89.6839	54.4252	74.0217	79.1537	83.746
transcript:CAD46144	gbs0500-1	protein_coding	Unknown	519.72	322.08	204.998	293.949	337.851	330.026
transcript:CAD46145	gbs0501-1	protein_coding	Unknown	150.934	90.7589	74.5821	92.2639	97.8323	93.5582
transcript:CAD46146	gbs0502-1	protein_coding	Unknown	116.584	87.5886	58.7942	74.5955	78.7268	78.23
transcript:CAD46147	gbs0503-1	protein_coding	Unknown	23.3073	15.6705	9.41262	39.2264	48.7208	31.2046
transcript:CAD46148	gbs0504-1	protein_coding	Unknown	141.933	69.4756	39.4402	136.694	150.888	93.1612
transcript:CAD46149	gbs0505-1	protein_coding	Unknown	124.38	75.6195	43.5908	124.375	124.992	78.5118
transcript:CAD46150	gbs0506-1	protein_coding	Unknown	146.251	74.7861	48.6898	154.06	149.435	85.5886
transcript:CAD46151	gbs0507-1	protein_coding	Unknown	107.334	25.8031	20.7973	96.2607	95.3958	59.1279
transcript:CAD46152	gbs0508-1	protein_coding	Unknown	122.448	29.0691	24.4756	117.183	111.237	68.7852
transcript:CAD46153	gbs0509-1	protein_coding	Unknown	39.7406	9.26407	9.83012	23.1254	24.8752	16.7758
transcript:CAD46154	gbs0510-1	protein_coding	Unknown	8.77353	2.75024	3.35792	7.11839	6.03011	3.30879
transcript:CAD46155	gbs0511-1	protein_coding	Unknown	6.48759	1.63188	1.70382	4.67647	4.34246	2.31102
transcript:CAD46156	gbs0512-1	protein_coding	Unknown	9.08008	4.26359	3.02023	4.78958	2.88682	2.71499
transcript:CAD46158	gbs0514-1	protein_coding	Unknown	9.40548	4.4832	3.05554	5.79798	3.64786	2.50452
transcript:CAD46159	gbs0515-1	protein_coding	Unknown	36.1802	48.4374	42.3017	20.7769	18.3815	26.148
transcript:CAD46160	gbs0516-1	protein_coding	Unknown	5.0902	2.90507	2.83468	3.17317	3.35904	2.83645
transcript:CAD46161	gbs0517-1	protein_coding	Unknown	198.203	280.298	418.459	156.589	160.989	147.821
transcript:CAD46162	gbs0518-1	protein_coding	Unknown	88.7976	118.801	76.4546	93.117	94.8996	89.7106
transcript:CAD46163	gbs0519-1	protein_coding	Unknown	275.891	307.196	186.675	356.095	366.091	317.742
transcript:CAD46164	gbs0520-1	protein_coding	Unknown	402.93	164.335	119.316	224.884	205.499	134.876
transcript:CAD46165	gbs0521-1	protein_coding	Unknown	1066.98	491.613	504.116	719.404	620.499	429.389
transcript:CAD46166	gbs0522-1	protein_coding	Unknown	74.3804	51.3502	31.5537	77.8626	89.5703	63.6991
transcript:CAD46167	gbs0523-1	protein_coding	Unknown	125.865	88.96	59.3021	162.177	183.31	147.63
transcript:CAD46168	gbs0524-1	protein_coding	Unknown	111.893	80.1669	54.8378	145.722	160.398	134.803
transcript:CAD46169	ftsA-1	protein_coding	ena	286.559	213.198	136.474	200.94	159.227	142.98
transcript:CAD46170	FtsZ-1	protein_coding	cell division protein FtsZ	777.434	572.101	348.291	541.807	455.069	391.011
transcript:CAD46171	gbs0527-1	protein_coding	Unknown	951.404	621.692	388.423	678.44	587.198	528.458
transcript:CAD46172	gbs0528-1	protein_coding	Unknown	954.564	628.648	436.875	719.114	646.141	562.693
transcript:CAD46173	gbs0529-1	protein_coding	Unknown	6773.89	3862.48	2501.05	4896.79	4750.68	3758.76
transcript:CAD46174	gbs0530-1	protein_coding	Unknown	1097.61	586.516	397.242	729.697	690.926	678.028
transcript:CAD46175	gbs0531-1	protein_coding	Unknown	746.993	439.98	302.326	493.961	486.109	507.546
transcript:CAD46176	gbs0532-1	protein_coding	isoleucyl-tRNA synthetase	238.057	199.113	136.611	131.1	112.942	101.653
transcript:CAD46177	gbs0533-1	protein_coding	Unknown	519.94	1276.82	1423.02	261.16	434.278	969.26
transcript:CAD46178	gbs0534-1	protein_coding	Unknown	21.0194	46.3708	25.8812	19.8106	25.7176	48.762
transcript:CAD46179	gbs0535-1	protein_coding	Unknown	238.453	458.405	254.823	416.929	455.31	1360.26
transcript:CAD46180	gbs0536-1	protein_coding	unknown	57.0092	109.409	106.702	70.4033	73.1205	196.514
transcript:CAD46181	gbs0537-1	protein_coding	unknown	12.5819	5.15138	1.86846	11.7497	5.57891	7.8661
transcript:CAD46182	gbs0538-1	protein_coding	Unknown	9.57693	5.94101	3.08704	11.3924	4.56359	7.29945
transcript:CAD46183	gbs0539-1	protein_coding	Unknown	463.731	206.063	232.81	818.199	854.376	587.165
transcript:CAD46184	gbs0540-1	protein_coding	Unknown	47.5656	47.5348	34.1835	40.3373	44.5623	56.3042
transcript:CAD46185	gbs0541-1	protein_coding	Unknown	67.3818	70.4963	46.2429	56.9992	60.9672	79.5825
transcript:CAD46186	gbs0542-1	protein_coding	Unknown	116.023	143.441	85.9324	183.844	205.996	213.523
transcript:CAD46187	gbs0543-1	protein_coding	Unknown	765.389	1211.26	698.625	1176.14	1337.82	1406.5
transcript:CAD46188	gbs0544-1	protein_coding	Unknown	146.899	199.697	120.259	253.436	285.936	249.976
transcript:CAD46189	gbs0545-1	protein_coding	Unknown	137.835	154.594	91.4198	245.809	278.613	213.789
transcript:CAD46190	gbs0546-1	protein_coding	Unknown	255.511	269.43	141.559	471.525	539.306	380.393
transcript:CAD46191	gbs0547-1	protein_coding	Unknown	134.531	126.066	70.1925	261.074	285.251	208.05
transcript:CAD46192	gbs0548-1	protein_coding	Unknown	240.285	155.805	99.3911	420.965	444.04	296.408
transcript:CAD46193	gbs0549-1	protein_coding	Unknown	127.596	57.1122	37.4984	202.899	200.305	120.359
transcript:CAD46194	gbs0550-1	protein_coding	Unknown	136.61	63.0281	46.4829	209.736	205.487	128.474
transcript:CAD46195	gbs0551-1	protein_coding	HU like DNA-binding protein	2086.1	6767.76	4824.43	771.055	850.273	1513.28
transcript:CAD46196	gbs0552-1	protein_coding	unknown	22.0254	382.869	756.769	8.64422	25.3063	47.7666
transcript:CAD46197	gbs0553-1	protein_coding	unknown	18.883	46.541	25.2004	30.5537	37.2813	56.7138
transcript:CAD46198	gbs0554-1	protein_coding	Unknown	282.923	195.785	126.342	465.507	599.287	328.728
transcript:CAD46199	gbs0555-1	protein_coding	Unknown	252.401	141.172	86.5485	399.678	518.981	306.486
transcript:CAD46200	gbs0556-1	protein_coding	Unknown	261.595	161.894	86.8996	373.226	483.967	320.803
transcript:CAD46201	gbs0557-1	protein_coding	Unknown	254.718	159.826	86.245	339.185	439.576	323.396
transcript:CAD46202	gbs0558-1	protein_coding	Unknown	69.2586	42.9394	26.8775	118.426	160.742	137.337
transcript:CAD46203	gbs0559-1	protein_coding	Unknown	29.0065	21.3012	18.9251	44.5579	57.4637	62.8887
transcript:CAD46204	gbs0560-1	protein_coding	Unknown	136.106	221.283	154.948	165.017	167.298	171.761
transcript:CAD46205	gbs0561-1	protein_coding	Unknown	91.9249	60.6044	41.478	73.8166	78.0895	56.3464
transcript:CAD46206	gbs0562-1	protein_coding	unknown	25.0773	29.8732	15.8922	155.645	176.752	61.582
transcript:CAD46207	gbs0563-1	protein_coding	Unknown	107.606	67.657	46.1162	321.02	379.349	174.162
transcript:CAD46208	gbs0564-1	protein_coding	Unknown	265.645	218.738	118.442	576.187	666.565	334.084
transcript:CAD46209	gbs0565-1	protein_coding	Unknown	310.901	240.803	141.673	622.38	703.059	370.653
transcript:CAD46210	gbs0566-1	protein_coding	Unknown	326.578	254.85	168.231	587.78	678.929	354.194
transcript:CAD46211	gbs0567-1	protein_coding	Unknown	208.563	138.647	126.187	214.557	300.752	236.694
transcript:CAD46212	gbs0568-1	protein_coding	Unknown	86.4518	79.4845	68.4307	71.1303	88.9027	89.7795
transcript:CAD46213	gbs0569-1	protein_coding	Unknown	473.17	1652.39	1013.24	1347.66	1944.04	1919.87
transcript:CAD46214	gbs0570-1	protein_coding	Unknown	44.1305	29.3396	16.8894	68.5069	79.8781	41.1871
transcript:CAD46215	gbs0571-1	protein_coding	Unknown	219.131	92.5902	60.3594	177.036	157.275	95.2862
transcript:CAD46216	gbs0572-1	protein_coding	asparaginyl-tRNA synthetase	246.604	126.607	85.6843	199.8	184.363	104.361
transcript:CAD46217	gbs0573-1	protein_coding	Unknown	295.378	75.7394	70.3473	112.215	116.927	96.5125
transcript:CAD46218	gbs0574-1	protein_coding	Unknown	281.656	68.9021	53.1011	103.856	107.167	84.8499
transcript:CAD46219	gbs0575-1	protein_coding	Unknown	32.2556	49.2225	29.9858	25.5071	28.6052	28.8542
transcript:CAD46220	gbs0576-1	protein_coding	Unknown	85.175	123.944	71.8004	68.8632	73.2972	79.9218
transcript:CAD46221	gbs0577-1	protein_coding	Unknown	142.277	157.606	99.5287	144.379	161.607	202.185
transcript:CAD46222	gbs0578-1	protein_coding	Unknown	173.678	139.72	86.4208	195.683	224.175	221.266
transcript:CAD46223	gbs0579-1	protein_coding	Unknown	228.1	204.44	133.971	254.626	289.672	271.548
transcript:CAD46224	gbs0580-1	protein_coding	Unknown	70.4782	114.657	88.0995	131.28	145.609	79.0479
transcript:CAD46225	gbs0581-1	protein_coding	50S ribosomal protein L31	9073.18	9344.02	7871.19	4129.65	2758.11	4232.43
transcript:CAD46226	gbs0582-1	protein_coding	Unknown	94.5889	178.481	114.929	73.8602	91.5163	121.596
transcript:CAD46227	gbs0583-1	protein_coding	Unknown	28.7288	8.50475	9.35374	13.4232	14.3166	19.2537
transcript:CAD46228	gbs0584-1	protein_coding	Unknown	178.157	57.1287	74.7916	56.6812	49.0619	41.3393
transcript:CAD46229	gbs0585-1	protein_coding	Unknown	1240.72	265.751	246.441	399.822	331.452	237.287
transcript:CAD46230	gbs0586-1	protein_coding	Unknown	185.623	30.2025	36.8387	61.8348	49.7629	33.672
transcript:CAD46231	gbs0587-1	protein_coding	ribosomal protein L19	1054.41	813.293	513.457	817.731	639.137	598.43
transcript:CAD46233	gbs0589-1	protein_coding	Unknown	68.7232	19.4522	15.942	81.0085	87.7593	55.4226
transcript:CAD46237	gbs0593-1	protein_coding	unknon	288.434	173.362	174.274	172.755	182.547	143.739
transcript:CAD46238	gbs0594-1	protein_coding	Unknown	12.6412	11.1847	8.21759	5.87189	6.16414	4.73585
transcript:CAD46239	gbs0595-1	protein_coding	Unknown	37.09	24.0366	16.9577	22.0292	19.6758	14.6793
transcript:CAD46240	gbs0596-1	protein_coding	Unknown	22.4708	14.3665	13.2849	13.9282	11.7206	10.1319
transcript:CAD46241	gbs0597-1	protein_coding	Unknown	12.7362	8.62705	5.96571	7.52126	8.09806	7.26288
transcript:CAD46242	gbs0598-1	protein_coding	Unknown	11.9714	11.0688	5.72219	9.72919	9.39589	8.76952
transcript:CAD46244	gbs0600-1	protein_coding	Unknown	422.619	1914.73	6872.15	276.685	299.294	537.402
transcript:CAD46245	gbs0601-1	protein_coding	Unknown	55.5823	26.2484	19.4046	37.1079	35.0589	30.2593
transcript:CAD46246	gbs0602-1	protein_coding	unknown	248.686	97.0222	71.7823	345.403	369.993	288.791
transcript:CAD46247	gyrB-1	protein_coding	DNA gyrase%2C subunit B	268.988	186.851	122.025	364.268	407.434	277.07
transcript:CAD46248	gbs0604-1	protein_coding	Unknown	394.947	260.773	176.175	580.42	629.413	399.803
transcript:CAD46249	gbs0605-1	protein_coding	Unknown	29.8727	29.3784	29.9033	14.5123	14.4038	15.8851
transcript:CAD46250	gbs0606-1	protein_coding	Unknown	55.4359	59.4836	36.7753	44.4864	58.158	71.7522
transcript:CAD46251	gbs0607-1	protein_coding	Unknown	88.7875	104.043	64.0531	80.5651	95.7283	122.236
transcript:CAD46252	eno-1	protein_coding	enolase	998.586	1582.22	1094.26	842.871	1016.79	1794.47
transcript:CAD46253	gbs0609-1	protein_coding	Unknown	81.6815	15.2505	12.4114	580.708	730.855	744.619
transcript:CAD46254	aroA-1	protein_coding	Unknown	72.612	64.6189	42.792	59.3335	60.2041	51.6455
transcript:CAD46255	aroK-1	protein_coding	Unknown	111.107	80.8103	58.2704	96.6769	104.915	96.7999
transcript:CAD46256	gbs0612-1	protein_coding	Unknown	79.7001	57.8616	40.6543	66.6993	69.8106	66.88
transcript:CAD46257	gbs0613-1	protein_coding	Unknown	55.51	35.1602	21.9346	43.2988	33.3263	25.5162
transcript:CAD46258	gbs0614-1	protein_coding	Unknown	1027.48	884.459	480.876	937.534	688.823	504.599
transcript:CAD46259	gbs0615-1	protein_coding	Unknown	192.476	365.398	237.089	334.757	324.641	328.008
transcript:CAD46260	gbs0616-1	protein_coding	Unknown	426.513	814.535	488.573	955.767	928.904	937.734
transcript:CAD46261	gbs0617-1	protein_coding	unknown	104.011	68.2743	46.2421	171.961	127.556	82.5953
transcript:CAD46262	gbs0618-1	protein_coding	unknown	42.6088	23.7503	17.158	44.9302	58.2566	30.0851
transcript:CAD46263	gbs0619-1	protein_coding	Unknown	41.3927	14.8793	8.3556	76.7137	95.2728	64.5897
transcript:CAD46265	gbs0621-1	protein_coding	unknown	83.3048	34.0308	32.4363	248.115	238.954	157.469
transcript:CAD46266	gbs0622-1	protein_coding	Unknown	137.251	45.4829	46.9915	393.059	265.72	205.796
transcript:CAD46269	gbs0625-1	protein_coding	Unknown	33.3338	9.78454	7.94902	101.704	99.9496	56.7872
transcript:CAD46271	gbs0627-1	protein_coding	Unknown	54.3283	13.0267	11.5175	156.686	196.232	190.336
transcript:CAD46272	gbs0628-1	protein_coding	Unknown	17.2553	5.1641	3.57862	50.5509	42.7076	26.3399
transcript:CAD46273	gbs0629-1	protein_coding	Unknown	54.7331	11.0467	8.93971	150.543	141.916	77.9344
transcript:CAD46274	gbs0630-1	protein_coding	Unknown	60.6329	14.5898	10.2227	176.475	177.599	93.3089
transcript:CAD46275	gbs0631-1	protein_coding	Unknown	68.6091	17.8053	11.4445	196.569	204.145	109.604
transcript:CAD46276	gbs0632-1	protein_coding	Unknown	30.0538	8.46317	6.17917	65.9338	67.3838	37.5841
transcript:CAD46280	gbs0636-1	protein_coding	Unknown	4.37814	0.663682	0.844875	3.99321	3.94804	2.37583
transcript:CAD46282	gbs0638-1	protein_coding	Unknown	1030.12	325.579	249.977	1031.73	1119.26	662.573
transcript:CAD46283	gbs0639-1	protein_coding	Unknown	14.7121	3.28556	2.60248	11.653	2.29939	5.39875
transcript:CAD46284	gbs0640-1	protein_coding	Unknown	176.85	33.2018	29.554	75.9473	79.1087	65.0991
transcript:CAD46285	gbs0641-1	protein_coding	Unknown	83.9567	33.4815	21.5434	223.59	139.766	158.781
transcript:CAD46286	gbs0642-1	protein_coding	Unknown	71.79	27.4507	20.3873	219.332	148.144	145.934
transcript:CAD46287	gbs0643-1	protein_coding	Unknown	61.3916	22.277	15.2383	214.342	147.417	127.849
transcript:CAD46288	cylX-1	protein_coding	Unknown	31.9914	8.03751	11.5754	38.033	40.1138	31.4834
transcript:CAD46289	cylD-1	protein_coding	Unknown	31.4134	14.5849	11.319	55.482	47.4756	47.9311
transcript:CAD46290	cylG-1	protein_coding	Unknown	27.3648	13.2264	9.05857	44.5076	38.6355	42.2492
transcript:CAD46291	acpC-1	protein_coding	Unknown	123.239	61.9456	40.9427	242.235	203.296	216.56
transcript:CAD46292	gbs0648-1	protein_coding	Unknown	57.1337	31.6217	20.5377	106.427	110.552	115.088
transcript:CAD46293	cylA-1	protein_coding	Unknown	33.1512	14.9358	11.349	68.791	63.2478	67.6908
transcript:CAD46294	cylB-1	protein_coding	Unknown	41.1641	15.2526	13.5271	88.0163	85.1186	79.1743
transcript:CAD46295	cylE-1	protein_coding	Unknown	35.5673	13.5021	9.25079	80.8818	83.4498	70.6086
transcript:CAD46296	cylF-1	protein_coding	Unknown	40.0703	16.9216	11.55	92.2462	94.9143	72.6047
transcript:CAD46297	cylI-1	protein_coding	Unknown	41.7142	13.6151	10.421	104.505	112.418	78.9875
transcript:CAD46298	cylJ-1	protein_coding	Unknown	47.8108	12.7859	10.2492	113.533	125.992	82.5996
transcript:CAD46299	cylK-1	protein_coding	Unknown	76.9861	19.5439	19.9016	171.223	175.218	129.773
transcript:CAD46301	gbs0657-1	protein_coding	unknown	11.0429	5.31994	4.03124	7.05976	7.05393	6.61173
transcript:CAD46302	gbs0658-1	protein_coding	Unknown	66.152	24.3001	34.9964	50.6014	27.8285	31.4594
transcript:CAD46303	gbs0659-1	protein_coding	Unknown	10.5786	5.62622	2.88447	7.05515	6.59051	6.53423
transcript:CAD46304	gbs0660-1	protein_coding	Unknown	107.775	61.4439	38.3086	160.863	166.755	106.537
transcript:CAD46305	gbs0661-1	protein_coding	Unknown	40.3725	12.5921	10.6282	60.8465	57.4259	48.5617
transcript:CAD46306	gbs0662-1	protein_coding	Unknown	106.495	72.1636	49.4408	93.6303	95.4165	100.135
transcript:CAD46307	gbs0663-1	protein_coding	Unknown	37.5845	58.4717	28.3825	11.3159	10.9556	70.7533
transcript:CAD46308	gbs0664-1	protein_coding	Unknown	29.1827	62.8803	35.4488	8.03515	7.15482	44.1994
transcript:CAD46309	gbs0665-1	protein_coding	Unknown	12.027	25.1334	10.5038	8.47731	9.33344	8.44077
transcript:CAD46310	gbs0666-1	protein_coding	Unknown	65.0599	48.5053	33.9104	39.4402	37.8027	36.4732
transcript:CAD46311	gbs0667-1	protein_coding	Unknown	52.0237	17.1131	12.9549	46.9413	44.8352	27.8794
transcript:CAD46312	gbs0668-1	protein_coding	Unknown	52.2342	19.4461	13.9582	50.8543	51.6665	31.729
transcript:CAD46313	gbs0669-1	protein_coding	Unknown	2.08657	1.58399	0.851417	4.56119	4.87563	3.98664
transcript:CAD46314	gbs0670-1	protein_coding	Unknown	2.90633	2.29917	1.31764	4.32835	5.34692	3.52087
transcript:CAD46315	gbs0671-1	protein_coding	Unknown	6.68253	5.16642	3.14128	8.29865	8.97576	6.85532
transcript:CAD46316	gbs0672-1	protein_coding	Unknown	35.8939	58.458	39.4595	30.1256	31.1635	37.111
transcript:CAD46317	gbs0673-1	protein_coding	Unknown	13.0986	24.1034	13.3302	22.642	29.4413	31.0838
transcript:CAD46318	gbs0674-1	protein_coding	Unknown	18.3344	31.0459	15.3451	44.7727	56.8314	52.7667
transcript:CAD46319	gbs0675-1	protein_coding	Unknown	17.8527	32.8905	14.9063	53.8029	70.3745	61.541
transcript:CAD46320	gbs0676-1	protein_coding	Unknown	15.4652	29.4038	14.8133	52.7255	65.7757	52.9422
transcript:CAD46321	gbs0677-1	protein_coding	Unknown	10.6426	30.5437	13.167	37.7437	46.6832	33.2797
transcript:CAD46322	gbs0678-1	protein_coding	Unknown	8.34586	22.3421	10.2372	30.3335	40.0741	26.4934
transcript:CAD46323	gbs0679-1	protein_coding	Unknown	164.538	229.728	156.378	226.548	271.153	188.533
transcript:CAD46324	ccpA-1	protein_coding	catabolite control protein A	513.677	373.025	253.187	1336.23	1544.05	982.928
transcript:CAD46325	gbs0681-1	protein_coding	Unknown	113.998	94.9774	57.5016	267.884	290.942	188.91
transcript:CAD46326	gbs0682-1	protein_coding	Unknown	262.283	242.187	146.395	402.111	436.488	302.099
transcript:CAD46327	gbs0683-1	protein_coding	Unknown	297.363	214.152	148.538	483.483	525.206	349.222
transcript:CAD46328	thrS-1	protein_coding	theronyl-tRNA synthetase	119.865	135.397	95.0443	50.7394	41.7419	35.6261
transcript:CAD46329	gbs0685-1	protein_coding	Unknown	8.33684	2.08726	1.68542	12.9521	12.0407	16.6159
transcript:CAD46330	gbs0686-1	protein_coding	Unknown	26.2938	13.2679	11.3188	14.7674	16.5848	23.3558
transcript:CAD46331	gbs0687-1	protein_coding	Unknown	10.2078	55.6572	62.5134	14.3352	9.22132	4.60418
transcript:CAD46332	gbs0688-1	protein_coding	Unknown	86.976	397.859	156.512	390.396	121.446	36.4727
transcript:CAD46333	gbs0689-1	protein_coding	Unknown	108.043	584.464	189.656	481.537	152.468	42.4516
transcript:CAD46334	gbs0690-1	protein_coding	unknown	92.5778	594.125	172.049	427.103	142.842	35.6635
transcript:CAD46335	gbs0691-1	protein_coding	unknown	75.7714	438.7	125.501	411.095	149.768	28.7047
transcript:CAD46336	gbs0692-1	protein_coding	unknown	0	0	0	0	0	0
transcript:CAD46337	gbs0693-1	protein_coding	unknown	0	0	0	0	0	0
transcript:CAD46338	gbs0694-1	protein_coding	unknown	0	0	0	0	0	0
transcript:CAD46339	gbs0695-1	protein_coding	Unknown	0	0	0	0	0	0
transcript:CAD46340	gbs0696-1	protein_coding	unknown	0	0	0	0	0	0
transcript:CAD46341	gbs0697-1	protein_coding	unknown	0	0	0	0	0	0
transcript:CAD46342	gbs0698-1	protein_coding	unknown	0	0	0	0	0	0
transcript:CAD46343	gbs0699-1	protein_coding	Unknown	0	0	0	0	0	0
transcript:CAD46344	gbs0700-1	protein_coding	unknown	0	0	0	0	0	0
transcript:CAD46345	gbs0701-1	protein_coding	unknown	0	0	0	0	0	0
transcript:CAD46346	gbs0702-1	protein_coding	unknown	0	0	0	0	0	0
transcript:CAD46347	gbs0703-1	protein_coding	unknown	0	0	0	0	0	0
transcript:CAD46348	gbs0704-1	protein_coding	unknown	0	0	0	0	0	0
transcript:CAD46349	gbs0705-1	protein_coding	unknown	0	0	0	0	0	0
transcript:CAD46350	gbs0706-1	protein_coding	unknown	0	0	0	0	0	0
transcript:CAD46351	gbs0707-1	protein_coding	unknown	0	0	0	0	0	0
transcript:CAD46352	gbs0708-1	protein_coding	Unknown	0	0	0	0	0	0
transcript:CAD46353	gbs0709-1	protein_coding	unknown	0	0	0	0	0	0
transcript:CAD46354	gbs0710-1	protein_coding	unknown	0	0	0	0	0	0
transcript:CAD46355	gbs0711-1	protein_coding	unknown	0	0	0	0	0	0
transcript:CAD46356	gbs0712-1	protein_coding	Unknown	0	0	0	0	0	0
transcript:CAD46357	gbs0713-1	protein_coding	unknown	0	0	0	0	0	0
transcript:CAD46358	gbs0714-1	protein_coding	unknown	0	0	0	0	0	0
transcript:CAD46359	gbs0715-1	protein_coding	unknown	0	0	0	0	0	0
transcript:CAD46360	gbs0716-1	protein_coding	unknown	0	0	0	0	0	0
transcript:CAD46361	gbs0717-1	protein_coding	unknown	0	0	0	0	0	0
transcript:CAD46362	gbs0718-1	protein_coding	unknown	0	0	0	0	0	0
transcript:CAD46363	gbs0719-1	protein_coding	unknown	0	0	0	0	0	0
transcript:CAD46364	gbs0720-1	protein_coding	unknown	0	0	0	0	0	0
transcript:CAD46365	gbs0721-1	protein_coding	Unknown	0	0	0	0	0	0
transcript:CAD46366	gbs0722-1	protein_coding	Unknown	0	0	0	0	0	0
transcript:CAD46367	gbs0723-1	protein_coding	unknown	0.535853	0	0.229461	0.478568	0.54665	3e-06
transcript:CAD46368	gbs0724-1	protein_coding	Unknown	0	0	0	0	0	0
transcript:CAD46369	gbs0725-1	protein_coding	unknown	0	0	0	0	0	0
transcript:CAD46370	gbs0726-1	protein_coding	unknown	0	0	0	0	0	0
transcript:CAD46371	gbs0727-1	protein_coding	Unknown	0	0	0	0	0	0
transcript:CAD46372	gbs0728-1	protein_coding	unknown	0	0	0	0	0	0
transcript:CAD46373	gbs0729-1	protein_coding	unknown	0	0	0	0	0	0
transcript:CAD46374	gbs0730-1	protein_coding	Unknown	0	0	0	0	0	0
transcript:CAD46375	gbs0731-1	protein_coding	unknown	0	0	0	0	0	0
transcript:CAD46376	gbs0732-1	protein_coding	Unknown	0	0	0	0	0	0
transcript:CAD46377	gbs0733-1	protein_coding	unknown	0	0	0	0	0	0
transcript:CAD46378	gbs0734-1	protein_coding	unknown	0	0	0	0	0	0
transcript:CAD46379	gbs0735-1	protein_coding	unknown	0	0	0	0	0	0
transcript:CAD46380	gbs0736-1	protein_coding	Unknown	0	0	0	0	0	0
transcript:CAD46381	gbs0737-1	protein_coding	unknown	0	0	0	0	0	0
transcript:CAD46382	gbs0738-1	protein_coding	unknown	0	0	0	0	0	0
transcript:CAD46383	gbs0739-1	protein_coding	Unknown	0	0	0	0	0	0
transcript:CAD46384	gbs0740-1	protein_coding	Unknown	0	0	0	0	0	0
transcript:CAD46385	gbs0741-1	protein_coding	Unknown	227.46	305.465	172.87	277.972	244.244	224.863
transcript:CAD46386	gbs0742-1	protein_coding	Unknown	179.674	208.403	116.856	263.489	236.117	201.478
transcript:CAD46387	gbs0743-1	protein_coding	Unknown	340.878	343.997	199.476	518.711	495.835	386.174
transcript:CAD46388	gbs0744-1	protein_coding	Unknown	351.418	340.381	216.956	553.397	539.06	440.518
transcript:CAD46389	gbs0745-1	protein_coding	Unknown	38.0513	30.2988	13.5373	37.7754	35.8231	24.2459
transcript:CAD46390	gbs0746-1	protein_coding	Unknown	67.989	49.8282	24.874	78.2913	72.1998	39.9063
transcript:CAD46391	gbs0747-1	protein_coding	Unknown	59.793	56.879	36.473	135.277	146.073	73.1274
transcript:CAD46392	gbs0748-1	protein_coding	Unknown	190.101	203.491	109.489	455.143	515.221	255.429
transcript:CAD46393	gbs0749-1	protein_coding	Unknown	151.031	194.391	98.3724	364.517	411.254	210.467
transcript:CAD46394	gbs0750-1	protein_coding	Unknown	162.949	230.568	112.471	128.757	115.82	73.0808
transcript:CAD46395	gbs0751-1	protein_coding	Unknown	143.66	243.085	118.723	105.586	95.0739	75.8003
transcript:CAD46396	gbs0752-1	protein_coding	Unknown	473.079	1010.2	505.904	375.969	302.46	271.699
transcript:CAD46397	gbs0753-1	protein_coding	Unknown	7.84535	3.64057	1.71702	7.98852	7.94827	11.0164
transcript:CAD46398	gbs0754-1	protein_coding	Unknown	92.8719	40.5352	20.5398	163.889	179.112	87.3698
transcript:CAD46399	gbs0755-1	protein_coding	Unknown	118.009	66.3298	45.4283	232.293	250.489	132.853
transcript:CAD46400	gbs0756-1	protein_coding	Unknown	2217.65	2410.06	2188.93	7233.34	7785.92	9879.94
transcript:CAD46401	ptsK-1	protein_coding	Hpr (ser) kinase/phosphatase	477.895	764.161	566.907	874.256	924.851	818.297
transcript:CAD46402	gbs0758-1	protein_coding	unknown	586.255	697.287	483.855	1476.93	1614.52	1120.97
transcript:CAD46403	gbs0759-1	protein_coding	Unknown	899.694	812.884	622.348	3200.87	4093.73	2364.84
transcript:CAD46404	gbs0760-1	protein_coding	Unknown	274.435	340.802	342.434	973.769	1163.86	824.358
transcript:CAD46405	gbs0761-1	protein_coding	Unknown	6968.04	579.089	682.281	4451.88	4629.86	3221.93
transcript:CAD46406	gbs0762-1	protein_coding	Unknown	39.3585	9.69713	8.05504	34.9505	48.5063	30.7268
transcript:CAD46407	gbs0763-1	protein_coding	Unknown	54.0476	18.143	16.6564	46.1732	55.562	40.5774
transcript:CAD46408	gbs0764-1	protein_coding	Unknown	156.899	110.65	161.543	171.855	167.631	153.535
transcript:CAD46409	gbs0765-1	protein_coding	Unknown	57.6458	107.507	78.8322	85.6347	86.2662	124.616
transcript:CAD46410	gbs0766-1	protein_coding	Unknown	143.398	54.262	47.3398	106.116	91.2868	81.3921
transcript:CAD46411	gbs0767-1	protein_coding	Unknown	288.866	37.643	41.4571	22.8393	16.2973	36.3912
transcript:CAD46412	gbs0768-1	protein_coding	Unknown	417.724	44.5731	92.6746	28.5941	21.2253	99.4939
transcript:CAD46413	gbs0769-1	protein_coding	Unknown	615.416	54.3264	120.745	35.9558	25.087	183.548
transcript:CAD46414	gbs0770-1	protein_coding	Unknown	628.813	65.3984	171.902	38.8124	30.0745	263.848
transcript:CAD46415	lysS-1	protein_coding	lysyl-tRNA synthetase	162.071	84.9678	56.8408	104.413	79.0258	87.2951
transcript:CAD46416	gbs0772-1	protein_coding	Unknown	53.3003	9.2275	9.50682	10.183	9.99061	16.2799
transcript:CAD46417	gbs0773-1	protein_coding	Unknown	127.601	227.606	134.052	243.755	275.054	251.354
transcript:CAD46418	gbs0774-1	protein_coding	Unknown	111.028	155.76	83.6857	166.431	200.414	148.306
transcript:CAD46419	gbs0775-1	protein_coding	Unknown	28.1746	18.8668	16.0756	13.1816	9.81961	11.816
transcript:CAD46420	gbs0776-1	protein_coding	Unknown	50.0065	26.9379	21.4187	39.6495	26.8134	48.1419
transcript:CAD46421	gbs0777-1	protein_coding	Unknown	76.5878	49.4719	35.3665	57.6006	44.7713	40.8612
transcript:CAD46422	gbs0778-1	protein_coding	Unknown	200.906	123.62	84.4247	124.386	89.8795	93.2134
transcript:CAD46423	gbs0779-1	protein_coding	Unknown	36.2329	192.297	62.2837	29.2738	22.5934	28.7767
transcript:CAD46424	gbs0780-1	protein_coding	Unknown	68.8208	72.5449	31.2391	60.5113	54.7279	62.1563
transcript:CAD46425	gbs0781-1	protein_coding	Unknown	111.509	31.0138	27.5821	58.5221	39.3696	29.3004
transcript:CAD46426	tufA-1	protein_coding	elongation factor Tu	5018.83	6255.41	4414.45	5323.45	5435.42	5427.7
transcript:CAD46427	gbs0783-1	protein_coding	Unknown	950.366	1315.23	878.043	464.608	526.082	519.701
transcript:CAD46428	gbs0784-1	protein_coding	Unknown	1439.95	1699.27	1116.1	692.725	762.577	676.906
transcript:CAD46429	gbs0785-1	protein_coding	Unknown	75.4073	100.224	47.1963	47.5199	38.5878	32.5577
transcript:CAD46430	gbs0786-1	protein_coding	Unknown	115.563	136.858	78.5071	76.0619	61.163	47.5045
transcript:CAD46431	gbs0787-1	protein_coding	Unknown	160.053	79.1662	51.3626	102.323	64.3184	66.8574
transcript:CAD46432	gbs0788-1	protein_coding	Unknown	86.2628	58.3865	32.7938	81.0671	72.1361	50.2858
transcript:CAD46433	gbs0789-1	protein_coding	Unknown	11.4167	25.596	9.31425	7.83738	7.83517	8.00448
transcript:CAD46434	gbs0790-1	protein_coding	Unknown	158.134	24.623	24.1221	54.9404	36.1923	44.9092
transcript:CAD46435	gbs0791-1	protein_coding	Unknown	28.0747	8.95935	8.03628	29.3661	12.8207	18.4615
transcript:CAD46436	gbs0792-1	protein_coding	Unknown	113.456	27.8999	23.4708	56.3241	59.0825	42.0361
transcript:CAD46437	gbs0793-1	protein_coding	Unknown	12.7644	16.8924	9.84947	7.43707	10.7384	9.98487
transcript:CAD46438	gbs0794-1	protein_coding	Unknown	78.7756	61.5678	41.3362	69.2817	51.5433	56.313
transcript:CAD46439	gbs0795-1	protein_coding	Unknown	132.334	103.468	71.2074	122.452	84.0282	98.3517
transcript:CAD46440	gbs0796-1	protein_coding	Unknown	107.935	98.8301	67.8389	105.842	74.8135	81.3779
transcript:CAD46441	gbs0797-1	protein_coding	Unknown	144.285	75.6704	51.9401	74.1275	51.7824	68.5317
transcript:CAD46442	gbs0798-1	protein_coding	Unknown	174.491	103.352	89.6231	183.929	191.463	194.614
transcript:CAD46443	gbs0799-1	protein_coding	Unknown	39.9143	25.1548	16.7814	42.1346	44.6064	41.3337
transcript:CAD46444	gbs0800-1	protein_coding	Unknown	84.4138	80.1578	59.6227	74.1102	71.9017	69.3048
transcript:CAD46445	gbs0801-1	protein_coding	Unknown	2.7082	2.49911	1.32571	1.60206	1.96462	1.63759
transcript:CAD46446	gbs0802-1	protein_coding	Unknown	9.87847	6.14075	3.84426	4.99182	3.96499	3.67222
transcript:CAD46447	gbs0803-1	protein_coding	Unknown	18.0816	11.9866	7.47737	23.7968	27.9664	19.7141
transcript:CAD46448	gbs0804-1	protein_coding	Unknown	38.2649	27.2501	14.7296	61.0031	65.8473	49.4926
transcript:CAD46449	gbs0805-1	protein_coding	Unknown	44.4477	7.69404	7.97845	11.1043	9.64025	9.78786
transcript:CAD46450	gbs0806-1	protein_coding	Unknown	18.5749	19.0954	11.1814	34.7903	38.421	36.1742
transcript:CAD46451	gbs0807-1	protein_coding	Unknown	57.2546	37.3498	25.797	75.7209	69.1393	58.956
transcript:CAD46452	sod-1	protein_coding	manganese-dependent superoxide dismutase	508.586	1275.75	1120.44	268.894	247.025	305.52
transcript:CAD46453	gbs0809-1	protein_coding	Unknown	34.9175	11.7476	7.68361	42.3717	51.6017	36.1236
transcript:CAD46454	gbs0810-1	protein_coding	Unknown	8.04897	4.65009	3.21792	15.1367	15.6559	13.3977
transcript:CAD46455	gbs0811-1	protein_coding	Unknown	58.61	11.5647	10.2298	75.0411	83.033	52.1575
transcript:CAD46456	gbs0812-1	protein_coding	Unknown	12.8137	7.60005	6.07903	11.062	10.9661	11.3018
transcript:CAD46457	gbs0813-1	protein_coding	Unknown	6.3052	2.23025	1.55393	5.86694	8.88808	6.88261
transcript:CAD46458	gbs0814-1	protein_coding	Unknown	7.54404	2.59583	2.36922	7.84135	14.2643	10.6321
transcript:CAD46459	gbs0815-1	protein_coding	Unknown	33.9036	14.4303	10.6341	53.5508	61.631	142.64
transcript:CAD46460	gbs0816-1	protein_coding	Unknown	321.348	172.344	132.537	206.346	184.079	141.085
transcript:CAD46461	gbs0817-1	protein_coding	Unknown	141.153	65.7267	46.8147	80.1902	64.0236	44.5577
transcript:CAD46462	gbs0818-1	protein_coding	Unknown	28.6065	50.7873	31.2925	8.1408	8.65376	89.1354
transcript:CAD46463	gbs0819-1	protein_coding	Unknown	58.2314	67.4092	40.3145	17.967	20.872	67.0165
transcript:CAD46464	gbs0820-1	protein_coding	Unknown	13.3147	24.6357	14.2385	10.6001	11.6006	14.6865
transcript:CAD46465	gbs0821-1	protein_coding	Unknown	14.1101	26.5725	13.7523	16.2207	13.0843	10.7452
transcript:CAD46466	gbs0822-1	protein_coding	Unknown	53.0509	41.7884	32.9547	30.7566	26.2837	30.9958
transcript:CAD46467	gbs0823-1	protein_coding	Unknown	6.66185	6.01046	2.65074	9.23364	6.81344	4.68126
transcript:CAD46468	pepB-1	protein_coding	group B oligopeptidase PepB	14.2356	20.6838	14.2846	11.2046	9.44709	10.5711
transcript:CAD46469	gbs0825-1	protein_coding	Unknown	13.8947	11.0303	7.13558	13.4995	11.8274	10.355
transcript:CAD46470	gbs0826-1	protein_coding	Unknown	18.7618	13.4582	8.50478	13.7003	10.5247	9.54918
transcript:CAD46471	gbs0827-1	protein_coding	Unknown	83.1285	127.717	66.8411	53.9027	39.467	76.8382
transcript:CAD46472	gbs0828-1	protein_coding	unknown	211.138	97.9477	55.6013	166.745	137.589	82.9227
transcript:CAD46473	alaS-1	protein_coding	Alanyl-tRNA synthetase	166.909	94.8297	55.0355	142.463	123.234	74.6752
transcript:CAD46474	gbs0830-1	protein_coding	Unknown	73.7777	30.3366	24.8662	54.4601	43.7332	27.6413
transcript:CAD46475	gbs0831-1	protein_coding	Unknown	28.3532	35.0425	17.8201	42.0752	34.0449	25.9525
transcript:CAD46476	gbs0832-1	protein_coding	Unknown	162.937	299.001	111.841	190.828	135.208	84.2189
transcript:CAD46477	gbs0833-1	protein_coding	Unknown	392.924	750.181	335.603	499.676	329.077	180.647
transcript:CAD46478	gbs0834-1	protein_coding	Unknown	39.4621	80.6019	34.4607	47.6507	31.1742	17.8198
transcript:CAD46479	gbs0835-1	protein_coding	Unknown	378.88	305.627	227.457	389.259	403.845	252.38
transcript:CAD46480	gbs0836-1	protein_coding	Unknown	709.697	342.169	336.8	281.654	265.168	258.737
transcript:CAD46481	gbs0837-1	protein_coding	Unknown	564.378	321.156	264.984	198.436	174.85	187.838
transcript:CAD46482	gbs0838-1	protein_coding	Unknown	2673.36	1345.75	1193.96	1062.06	738.86	1653.07
transcript:CAD46483	ptsH-1	protein_coding	ena	7104.55	10774.3	7649.9	8465.64	10267	5996.76
transcript:CAD46484	ptsI-1	protein_coding	phosphoenolpyruvate:sugar phosphotransferase system enzyme I	1612.23	2087.49	1248.24	2218.68	2615.66	1246.52
transcript:CAD46485	gbs0841-1	protein_coding	Unknown	318.609	630.379	393.538	295.341	242.602	153.66
transcript:CAD46486	gbs0842-1	protein_coding	Unknown	32.5641	184.707	110.28	29.118	26.2872	29.8489
transcript:CAD46487	gbs0843-1	protein_coding	Unknown	19.5594	20.4942	13.3269	18.386	23.6503	24.833
transcript:CAD46488	gbs0844-1	protein_coding	Unknown	89.9491	18.2346	25.434	42.7604	63.9515	47.2332
transcript:CAD46489	gbs0845-1	protein_coding	Unknown	194.782	131.8	80.937	190.736	184.87	139.961
transcript:CAD46490	gbs0846-1	protein_coding	Unknown	154.196	105.309	73.0778	152.943	153.615	104.835
transcript:CAD46491	gbs0847-1	protein_coding	Unknown	453.79	256.808	282.888	410.524	483.134	617.694
transcript:CAD46492	gbs0848-1	protein_coding	Unknown	51.12	24.2541	19.6072	40.5005	46.7693	54.3087
transcript:CAD46493	metK-1	protein_coding	S-adenosylmethionine synthetase	333.682	261.502	167.355	378.369	482.542	390.758
transcript:CAD46494	gbs0850-1	protein_coding	Unknown	2.79523	4.19035	2.1144	3.16405	3.96203	6.13159
transcript:CAD46495	gbs0851-1	protein_coding	Unknown	13.5997	25.9325	16.0792	12.1989	18.4867	28.8684
transcript:CAD46496	gbs0852-1	protein_coding	Unknown	123.93	40.4504	50.5904	202.929	211.573	130.602
transcript:CAD46497	gbs0853-1	protein_coding	Unknown	21.1971	9.19136	8.02538	37.869	35.4196	18.6238
transcript:CAD46498	gbs0854-1	protein_coding	Unknown	35.6864	10.0971	9.21914	80.2144	67.3216	31.411
transcript:CAD46499	gbs0855-1	protein_coding	Unknown	26.3072	7.19764	7.03115	60.7452	51.5111	28.0759
transcript:CAD46500	gbs0856-1	protein_coding	Unknown	46.1103	8.89783	8.05086	122.68	101.746	51.483
transcript:CAD46501	gbs0857-1	protein_coding	Unknown	40.2728	7.71391	5.3834	110.163	89.516	47.9216
transcript:CAD46502	gbs0858-1	protein_coding	Unknown	38.7915	8.58107	5.79747	113.284	100.679	56.4284
transcript:CAD46503	gbs0859-1	protein_coding	Unknown	51.0444	11.5565	7.35955	144.995	129.454	80.2711
transcript:CAD46504	gbs0860-1	protein_coding	Unknown	62.2488	10.6625	8.19189	186.275	159.472	95.3925
transcript:CAD46505	gbs0861-1	protein_coding	Unknown	129.145	27.6887	20.886	226.717	217.232	141.167
transcript:CAD46506	gbs0862-1	protein_coding	Unknown	143.236	85.2664	56.7915	207.405	214.849	162.867
transcript:CAD46507	gbs0863-1	protein_coding	Unknown	160.492	99.2535	59.4025	240.398	246.689	182.645
transcript:CAD46508	gbs0864-1	protein_coding	Unknown	228.085	172.276	96.4633	365.86	375.419	301.47
transcript:CAD46509	gbs0865-1	protein_coding	Unknown	293.61	186.498	121.561	483.183	510.855	403.366
transcript:CAD46510	gbs0866-1	protein_coding	Unknown	14.7562	6.84819	4.43172	21.3319	28.4428	21.7701
transcript:CAD46511	gbs0867-1	protein_coding	Unknown	89.621	77.5404	59.5046	54.3728	40.3554	33.7591
transcript:CAD46512	gbs0868-1	protein_coding	Unknown	70.4075	68.3602	37.9704	129.698	151.841	167.894
transcript:CAD46513	gbs0869-1	protein_coding	Unknown	85.5235	94.785	52.9897	194.559	238.908	195.806
transcript:CAD46514	gbs0870-1	protein_coding	Unknown	100.531	102.252	61.5864	266.161	330.507	243.619
transcript:CAD46515	gbs0871-1	protein_coding	Unknown	138.962	203.297	127.055	608.88	922.803	359.186
transcript:CAD46516	gbs0872-1	protein_coding	Unknown	159.808	221.446	134.266	1057.95	1636.29	675.646
transcript:CAD46517	gbs0873-1	protein_coding	Unknown	166.567	201.061	115.473	1743.08	2614.02	1317.78
transcript:CAD46518	gbs0874-1	protein_coding	Unknown	106.076	124.047	65.4283	1600.11	2426.28	1219.46
transcript:CAD46519	atpE-1	protein_coding	H+-transporting ATP synthase c chain	8947.15	3345.54	2857.99	5734.02	7672.8	3547.19
transcript:CAD46520	atpB-1	protein_coding	H+-transporting ATP synthase a chain	1454.58	553.681	519.714	1003.26	1317.76	618.489
transcript:CAD46521	atpF-1	protein_coding	H+-transporting ATP synthase b chain	2031.58	890.405	718.911	1561.68	2077.6	1086.3
transcript:CAD46522	atpH-1	protein_coding	H+-transporting ATP synthase delta chain	1136.44	557.516	432.101	1076	1470.2	742.952
transcript:CAD46523	atpA-1	protein_coding	H+-transporting ATP synthase alpha chain	1920.83	876.265	702.475	1708.98	2188.15	1173.73
transcript:CAD46524	atpG-1	protein_coding	H+-transporting ATP synthase gamma chain	2245.59	962.165	836.568	1976.07	2454.51	1245.16
transcript:CAD46525	atpD-1	protein_coding	H+-transporting ATP synthase beta chain	2521.37	1167.74	990.672	2197.52	2683.74	1485.27
transcript:CAD46526	atpC-1	protein_coding	H+-transporting ATP synthase epsilon chain	3146.7	1426.84	1381.87	2832.16	3405.79	1874.72
transcript:CAD46527	murA-1	protein_coding	UDP-N-acetylglucosamine 1-carboxyvinyltransferase	107.773	110.194	78.2158	83.6623	57.7477	57.9792
transcript:CAD46528	gbs0884-1	protein_coding	Unknown	1707.11	1794.31	1269.5	1576.91	1021.11	1113.05
transcript:CAD46529	gbs0885-1	protein_coding	unknown	63.5691	47.3306	29.7505	75.9064	52.78	52.0476
transcript:CAD46530	pheS-1	protein_coding	Phenylalanyl-tRNA synthetase alpha chain	54.6364	44.0914	28.0998	32.0322	17.6292	15.1891
transcript:CAD46531	gbs0887-1	protein_coding	Unknown	100.941	99.7808	66.68	63.8216	40.117	32.6596
transcript:CAD46532	pheT-1	protein_coding	Phenylalanyl-tRNA synthetase beta chain	104.829	79.0965	54.8043	60.5552	34.9761	28.9617
transcript:CAD46534	gbs0890-1	protein_coding	unknown	31.5275	31.3909	16.9085	39.5605	34.6345	29.9648
transcript:CAD46535	gbs0891-1	protein_coding	unknown	48.2592	41.6109	22.4869	56.3817	50.0013	46.569
transcript:CAD46536	gbs0892-1	protein_coding	unknown	55.6874	38.8021	27.0239	61.4275	56.5128	54.6428
transcript:CAD46537	gbs0893-1	protein_coding	unknown	35.8561	14.0352	10.1095	26.8529	19.0094	24.2386
transcript:CAD46538	gbs0894-1	protein_coding	Unknown	26.2177	33.998	19.5228	35.6974	30.9552	31.9374
transcript:CAD46539	gbs0895-1	protein_coding	unknown	1315.79	2072.82	1294.53	1278.49	1191.24	1618.42
transcript:CAD46540	gbs0896-1	protein_coding	Unknown	1510.34	1977.52	1312.4	2186.73	2121.4	1981.4
transcript:CAD46541	gbs0897-1	protein_coding	unknown	862.269	886.263	510.068	2030.89	2016.37	1583.4
transcript:CAD46542	gbs0898-1	protein_coding	unknown	735.014	622.221	399.705	2151.94	2217.93	1506.96
transcript:CAD46543	gbs0899-1	protein_coding	unknown	77.818	37.0624	28.194	642.059	721.224	273.076
transcript:CAD46544	gbs0900-1	protein_coding	unknown	81.2746	79.7155	47.8723	67.1638	66.9367	51.7369
transcript:CAD46545	gbs0901-1	protein_coding	unknown	56.2746	45.4575	27.6829	43.8671	43.7723	44.8569
transcript:CAD46546	gbs0902-1	protein_coding	Unknown	111.088	63.2489	40.1974	126.312	140.935	148.001
transcript:CAD46547	gbs0903-1	protein_coding	unknown	145.385	112.756	68.4401	219.896	239.166	269.158
transcript:CAD46548	gbs0904-1	protein_coding	unknown	136.401	123.602	82.6579	212.012	229.554	240
transcript:CAD46549	gbs0905-1	protein_coding	unknown	85.9586	28.1148	17.4605	164.852	209.084	194.352
transcript:CAD46550	gbs0906-1	protein_coding	unknown	32.3443	9.99468	10.0353	75.0468	86.8923	90.0566
transcript:CAD46551	gbs0907-1	protein_coding	unknown	92.7556	50.5711	41.2427	73.7132	91.505	75.6851
transcript:CAD46552	gbs0908-1	protein_coding	unknown	76.6098	43.3531	33.4992	73.6584	88.9917	63.3663
transcript:CAD46553	gbs0909-1	protein_coding	unknown	122.851	71.1178	60.5352	129.381	154.077	105.639
transcript:CAD46554	gbs0910-1	protein_coding	unknown	105.095	51.5733	42.9475	112.64	139.458	87.4179
transcript:CAD46555	gbs0911-1	protein_coding	unknown	41.723	44.7586	27.4037	84.0852	88.0909	138.696
transcript:CAD46556	gbs0912-1	protein_coding	unknown	87.1193	78.634	45.3326	212.455	226.434	262.475
transcript:CAD46557	gbs0913-1	protein_coding	unknown	94.9047	79.0161	44.4508	211.548	248.478	239.695
transcript:CAD46558	gbs0914-1	protein_coding	Unknown	78.7037	68.2335	38.5656	194.481	221.647	223.256
transcript:CAD46573	gbs0368-1	protein_coding	unknown	0	0	0	0	0	0
transcript:CAD46574	gbs0915-1	protein_coding	Unknown%2C hypothetical	68.9539	14.0683	11.0431	31.7471	37.2538	16.2441
transcript:CAD46575	ndk-1	protein_coding	nucleoside-diphosphate kinase	471.589	1760.8	967.382	114.393	143.857	237.423
transcript:CAD46576	gbs0917-1	protein_coding	Unknown	89.6523	172.419	93.8117	60.951	60.0123	68.4609
transcript:CAD46577	gbs0918-1	protein_coding	Unknown	5.33625	4.13257	2.29255	5.94707	4.11696	2.81112
transcript:CAD46578	gbs0919-1	protein_coding	Unknown	81.8846	23.8157	14.3719	62.3961	52.1662	32.7892
transcript:CAD46579	gbs0920-1	protein_coding	Unknown	85.4549	30.1058	18.7965	61.9506	50.9028	36.174
transcript:CAD46580	gbs0921-1	protein_coding	Unknown	66.1432	39.5981	29.0165	47.0648	43.6006	22.5487
transcript:CAD46581	gbs0922-1	protein_coding	Unknown	66.6879	54.1715	37.2114	195.773	263.251	275.085
transcript:CAD46582	gbs0923-1	protein_coding	unknown	56.8183	57.5792	32.2841	271.418	363.077	361.342
transcript:CAD46583	gbs0924-1	protein_coding	Unknown	82.0906	33.6402	33.208	84.2893	66.4647	57.4152
transcript:CAD46584	gbs0925-1	protein_coding	Unknown	39.8375	27.1174	24.3107	39.4234	41.11	67.9941
transcript:CAD46585	gbs0926-1	protein_coding	Unknown	460.279	937.562	540.384	247.875	289.859	449.89
transcript:CAD46586	gbs0927-1	protein_coding	Unknown	323.022	824.347	388.217	137.64	150.644	279.474
transcript:CAD46587	gbs0928-1	protein_coding	Unknown	771.879	1902.86	913.956	320.553	309.413	658.019
transcript:CAD46588	dnaE-1	protein_coding	DNA polymerase III (alpha subunit)	30.1592	33.5262	21.3476	25.3071	20.1452	36.6113
transcript:CAD46589	pfk-1	protein_coding	Unknown	595.72	358.768	296.438	199.374	227.863	257.139
transcript:CAD46590	gbs0931-1	protein_coding	Unknown	912.746	572.197	469.023	366.688	410.951	478.582
transcript:CAD46591	gbs0932-1	protein_coding	unknown	155.179	269.563	224.558	163.733	155.749	148.228
transcript:CAD46592	gbs0933-1	protein_coding	unknown	203.102	227.503	156.702	393.89	189.101	164.864
transcript:CAD46593	gbs0934-1	protein_coding	Unknown	24.755	9.50194	9.88321	16.5099	8.06047	21.9533
transcript:CAD46594	gbs0935-1	protein_coding	unknown	103.258	23.7685	21.7986	23.8976	8.18134	13.1539
transcript:CAD46595	gbs0936-1	protein_coding	unknown	109.968	28.5348	22.2628	28.489	9.81518	15.5362
transcript:CAD46596	gbs0937-1	protein_coding	Unknown	70.2984	22.0196	18.9396	18.6448	6.4751	11.6304
transcript:CAD46597	rpsT-1	protein_coding	30S ribosomal protein S20	1226.73	1108.95	1160.8	772.998	495.093	580.189
transcript:CAD46598	gbs0939-1	protein_coding	Unknown	27.3043	23.7382	13.4786	26.2975	21.3301	18.7785
transcript:CAD46599	gbs0940-1	protein_coding	Unknown	64.534	13.9388	8.53143	154.041	158.484	119.399
transcript:CAD46600	gbs0941-1	protein_coding	Unknown	94.039	57.496	42.1689	204.681	220.043	178.058
transcript:CAD46601	gbs0942-1	protein_coding	Unknown	167.278	421.086	232.464	341.151	359.232	294.43
transcript:CAD46602	gbs0943-1	protein_coding	Unknown	173.773	163.968	102.292	483.07	481.337	340.41
transcript:CAD46603	gbs0944-1	protein_coding	Unknown	216.866	199.523	154.464	579.472	561.322	369.005
transcript:CAD46604	gbs0945-1	protein_coding	Unknown	267.462	220.449	191.419	726.079	738.833	463.453
transcript:CAD46605	gbs0946-1	protein_coding	Unknown	273.532	119.5	89.2032	76.055	42.0906	64.5226
transcript:CAD46606	gbs0947-1	protein_coding	Unknown	731.467	663.891	395.769	406.615	578.998	572.727
transcript:CAD46607	gyrA-1	protein_coding	DNA gyrase A subunit	258.12	159.057	92.0866	310.595	243.347	160.95
transcript:CAD46608	gbs0949-1	protein_coding	Unknown	481.949	280.318	175.959	596.853	481.106	325.844
transcript:CAD46609	gbs0950-1	protein_coding	Unknown	347.448	168.892	137.014	435.781	355.893	237.947
transcript:CAD46610	gbs0951-1	protein_coding	Unknown	62.1118	131.996	78.3442	46.0951	38.8078	60.1994
transcript:CAD46611	gbs0952-1	protein_coding	Unknown	93.7485	110.015	89.8655	77.4103	26.5098	81.9488
transcript:CAD46612	gbs0953-1	protein_coding	Unknown	323.171	208.331	141.221	227.314	200.167	132.918
transcript:CAD46613	gbs0954-1	protein_coding	Unknown	68.0687	71.0221	38.3066	78.4024	78.6563	78.9708
transcript:CAD46614	gbs0955-1	protein_coding	Unknown	114.363	118.187	80.0241	91.4886	79.2902	78.2814
transcript:CAD46615	gbs0956-1	protein_coding	Unknown	50.5434	44.861	31.4414	34.1063	28.4632	29.8517
transcript:CAD46616	gbs0957-1	protein_coding	Unknown	74.8288	65.0742	43.7314	55.8118	44.5993	48.3611
transcript:CAD46617	gbs0958-1	protein_coding	Unknown	97.9491	315.675	176.883	59.1788	42.3893	83.5935
transcript:CAD46618	gbs0959-1	protein_coding	Unknown	26.3562	11.8276	7.89111	39.8442	57.9202	55.8838
transcript:CAD46620	gbs0961-1	protein_coding	Unknown	16.5395	23.8393	13.3582	36.5571	55.0741	51.9585
transcript:CAD46621	gbs0962-1	protein_coding	unknown	16.5203	21.1568	13.4282	44.6757	71.9236	55.6298
transcript:CAD46622	gbs0963-1	protein_coding	Unknown	61.3026	88.2434	37.7666	98.0646	68.0094	61.483
transcript:CAD46623	gbs0964-1	protein_coding	Unknown	51.4817	67.5073	33.4787	83.3379	56.2029	56.4105
transcript:CAD46624	gbs0965-1	protein_coding	Unknown	41.6644	70.574	29.2969	79.233	44.4393	33.002
transcript:CAD46625	gbs0966-1	protein_coding	unknown	22.5952	24.2431	13.4566	17.574	11.4532	10.3894
transcript:CAD46626	gbs0967-1	protein_coding	Unknown	10.9324	34.823	16.5397	7.94414	5.64012	14.9098
transcript:CAD46627	gbs0968-1	protein_coding	Unknown	12.0578	38.1477	16.2949	8.90208	5.24205	9.96184
transcript:CAD46628	gbs0969-1	protein_coding	unknown	0	0	0	0	0	0
transcript:CAD46629	gbs0970-1	protein_coding	unknown	0	0	0	0	0	0
transcript:CAD46630	gbs0971-1	protein_coding	Unknown	0	0	0	0	0	0
transcript:CAD46631	gbs0972-1	protein_coding	Unknown	0	0	0	0	0	0
transcript:CAD46632	gbs0973-1	protein_coding	Unknown	0	0	0	0	0	0
transcript:CAD46633	gbs0974-1	protein_coding	Unknown	0	0	0	0	0	0
transcript:CAD46634	gbs0975-1	protein_coding	Unknown	0	0	0	0	0	0
transcript:CAD46635	gbs0976-1	protein_coding	unknown	0	0	0	0	0	0
transcript:CAD46636	gbs0977-1	protein_coding	unknown	0	0	0	0	0	0
transcript:CAD46637	gbs0978-1	protein_coding	Unknown	0	0	0	0	0	0
transcript:CAD46638	gbs0979-1	protein_coding	Unknown	0	0	0	0	0	0
transcript:CAD46639	gbs0980-1	protein_coding	Unknown	0	0	0	0	0	0
transcript:CAD46640	gbs0981-1	protein_coding	Unknown	0	0	0	0	0	0
transcript:CAD46641	gbs0982-1	protein_coding	unknown	0	0	0	0	0	0
transcript:CAD46642	gbs0983-1	protein_coding	Unknown	0	0	0	0	0	0
transcript:CAD46643	gbs0984-1	protein_coding	Unknown	0	0	0	0	0	0
transcript:CAD46644	gbs0985-1	protein_coding	unknown	0	0	0	0	0	0
transcript:CAD46645	gbs0986-1	protein_coding	unknown	1.61594	0.526982	0.184345	0.997606	1.80765	1.6286
transcript:CAD46646	gbs0987-1	protein_coding	unknown	0	0	0	0	0	0
transcript:CAD46647	gbs0988-1	protein_coding	Unknown	0	0	0	0	0	0
transcript:CAD46648	gbs0989-1	protein_coding	Unknown	0	0	0	0	0	0
transcript:CAD46649	gbs0990-1	protein_coding	Unknown	0	0	0	0	0	0
transcript:CAD46650	gbs0991-1	protein_coding	unknown	0	0	0	0	0	0
transcript:CAD46651	gbs0992-1	protein_coding	unknown	0	0	0	0	0	0
transcript:CAD46652	gbs0993-1	protein_coding	unknown	0	0	0	0	0	0
transcript:CAD46653	gbs0994-1	protein_coding	unknown	0	0	0	0	0	0
transcript:CAD46654	gbs0995-1	protein_coding	unknown	0	0	0	0	0	0
transcript:CAD46655	gbs0996-1	protein_coding	unknown	0	0	0	0	0	0
transcript:CAD46656	gbs0997-1	protein_coding	Unknown	0	0	0	0	0	0
transcript:CAD46657	gbs0998-1	protein_coding	unknown	0	0	0	0	0	0
transcript:CAD46658	gbs0999-1	protein_coding	unknown	0	0	0	0	0	0
transcript:CAD46659	gbs1000-1	protein_coding	unknown	0	0	0	0	0	0
transcript:CAD46660	gbs1001-1	protein_coding	unknown	0	0	0	0	0	0
transcript:CAD46661	gbs1002-1	protein_coding	unknown	0	0	0	0	0	0
transcript:CAD46662	gbs1003-1	protein_coding	unknown	0	0	0	0	0	0
transcript:CAD46663	gbs1004-1	protein_coding	unknown	0	0	0	0	0	0
transcript:CAD46664	gbs1005-1	protein_coding	Unknown	0	0	0	0	0	0
transcript:CAD46665	gbs1006-1	protein_coding	unknown	0	0	0	0	0	0
transcript:CAD46666	gbs1007-1	protein_coding	unknown	0	0	0	0	0	0
transcript:CAD46667	gbs1008-1	protein_coding	Unknown	0	0	0	0	0	0
transcript:CAD46668	gbs1009-1	protein_coding	unknown	0	0	0	0	0	0
transcript:CAD46669	gbs1010-1	protein_coding	Unknown	0	0	0	0	0	0
transcript:CAD46670	gbs1011-1	protein_coding	Unknown	0	0	0	0	0	0
transcript:CAD46671	gbs1012-1	protein_coding	unknown	0	0	0	0	0	0
transcript:CAD46672	gbs1013-1	protein_coding	Unknown	0	0	0	0	0	0
transcript:CAD46673	gbs1014-1	protein_coding	Unknown	0	0	0	0	0	0
transcript:CAD46674	gbs1015-1	protein_coding	unknown	0	0	0	0	0	0
transcript:CAD46675	gbs1016-1	protein_coding	Unknown	0	0	0	0	0	0
transcript:CAD46676	gbs1017-1	protein_coding	Unknown	94.0178	69.8785	43.0383	104.11	80.1364	64.4292
transcript:CAD46677	gbs1018-1	protein_coding	Unknown	182.725	82.9463	49.6938	200.522	129.31	132.159
transcript:CAD46678	gbs1019-1	protein_coding	Unknown	100.376	159.542	85.1615	115.232	106.333	98.276
transcript:CAD46679	gbs1020-1	protein_coding	Unknown	60.6496	114.186	53.4628	54.9622	41.4123	47.7138
transcript:CAD46680	gbs1021-1	protein_coding	Unknown	305.936	189.999	114.903	253.982	195.856	98.2254
transcript:CAD46681	gbs1022-1	protein_coding	Unknown	191.63	150.106	84.936	302.554	287.058	197.135
transcript:CAD46682	gbs1023-1	protein_coding	Unknown	195.678	152.663	81.0939	309.234	289.226	177.96
transcript:CAD46683	gbs1024-1	protein_coding	Unknown	151.641	140.204	66.6409	247.432	237.778	151.672
transcript:CAD46684	gbs1025-1	protein_coding	Unknown	167.422	147.672	74.4657	251.386	223.454	138.075
transcript:CAD46685	gbs1026-1	protein_coding	unknown	112.613	85.4409	47.8152	160.278	136.786	95.2292
transcript:CAD46686	gbs1027-1	protein_coding	unknown	68.3046	36.2915	23.2599	88.1712	79.4218	54.186
transcript:CAD46687	gbs1028-1	protein_coding	Unknown%2C conserved protein	27.4583	11.8449	9.09779	34.8033	36.0413	26.1176
transcript:CAD46688	gbs1029-1	protein_coding	Unknown	174.088	85.2041	61.3823	162.89	139.996	134.298
transcript:CAD46689	gbs1030-1	protein_coding	Unknown	199.587	121.83	182.865	192.278	158.758	162.459
transcript:CAD46690	gbs1031-1	protein_coding	Unknown	515.933	298.765	196.912	413.431	339.485	385.698
transcript:CAD46691	gbs1032-1	protein_coding	macrolide-efflux protein	159.791	127.358	94.4034	140.629	107.536	115.905
transcript:CAD46692	truB-1	protein_coding	Unknown	75.9831	53.602	35.2714	80.9296	63.7769	77.5275
transcript:CAD46693	gbs1034-1	protein_coding	Unknown	145.895	144.006	81.7294	186.533	157.209	225.153
transcript:CAD46694	gbs1035-1	protein_coding	Unknown	80.2768	98.407	42.151	101.548	91.9758	128.742
transcript:CAD46695	gbs1036-1	protein_coding	Unknown	74.7952	95.4762	47.1549	83.7936	77.1887	107.581
transcript:CAD46696	gbs1037-1	protein_coding	unknown	91.1732	17.1509	17.5717	167.79	187.329	215.202
transcript:CAD46697	gbs1038-1	protein_coding	unknown	97.1858	17.7709	15.0558	187.127	213.997	317.078
transcript:CAD46698	gbs1039-1	protein_coding	Unknown	143.398	33.9647	30.2426	221.316	262.87	439.183
transcript:CAD46699	gbs1040-1	protein_coding	Unknown	77.5459	14.6044	11.7496	34.1996	19.031	31.33
transcript:CAD46700	gbs1041-1	protein_coding	Unknown	3.37678	1.63262	1.23161	3.45819	1.71932	1.89065
transcript:CAD46701	gbs1042-1	protein_coding	Unknown	158.888	37.1244	25.7356	160.241	116.616	77.3098
transcript:CAD46702	gbs1043-1	protein_coding	Unknown	221.243	49.6229	31.4534	212.786	157.655	104.724
transcript:CAD46703	gbs1044-1	protein_coding	Unknown	194.142	40.5254	30.2381	190.707	140.335	88.606
transcript:CAD46704	gbs1045-1	protein_coding	Unknown	162.319	36.2093	25.2839	154.052	111.482	75.0456
transcript:CAD46705	gbs1046-1	protein_coding	Unknown	76.9475	49.4018	33.057	92.6018	132.511	103.725
transcript:CAD46706	gbs1047-1	protein_coding	Unknown	58.6851	34.0994	21.8724	77.1251	102.465	83.5661
transcript:CAD46707	gbs1048-1	protein_coding	Unknown	47.8798	26.6198	16.0547	58.7817	83.1801	75.1331
transcript:CAD46708	gbs1049-1	protein_coding	Unknown	39.3059	19.7112	13.1146	112.952	266.826	269.196
transcript:CAD46709	gbs1050-1	protein_coding	Unknown	86.0094	45.4937	48.5617	141.23	104.49	109.899
transcript:CAD46710	gbs1051-1	protein_coding	ena	53.0881	22.5948	14.5066	67.301	60.4177	71.745
transcript:CAD46711	gbs1052-1	protein_coding	Unknown	36.3445	17.9149	10.898	38.7837	32.8015	41.6053
transcript:CAD46712	gbs1053-1	protein_coding	Unknown	33.1023	44.8776	17.8783	30.8181	25.9124	27.3424
transcript:CAD46713	gbs1054-1	protein_coding	Unknown	91.9504	111.381	69.3995	85.455	88.7563	96.0977
transcript:CAD46714	gbs1055-1	protein_coding	Unknown	74.9926	100.704	46.4774	61.679	53.0211	63.0961
transcript:CAD46715	gbs1056-1	protein_coding	Unknown	31.9649	55.4525	26.1451	25.7166	21.0173	34.7294
transcript:CAD46716	gbs1057-1	protein_coding	Unknown	18.4419	20.4549	14.4574	10.9287	9.42606	16.0816
transcript:CAD46720	gbs1061-1	protein_coding	Unknown	67.8413	200.506	161.03	42.9332	44.0527	247.886
transcript:CAD46721	gbs1062-1	protein_coding	Unknown	108.311	379.755	303.961	70.7026	68.4605	528.543
transcript:CAD46722	gbs1063-1	protein_coding	Unknown	16.4665	51.767	35.1966	6.83296	9.02647	52.7834
transcript:CAD46723	gbs1064-1	protein_coding	Unknown	167.046	574.154	348.12	85.7842	85.2275	585.289
transcript:CAD46724	gbs1065-1	protein_coding	Unknown	48.1167	180.332	125.532	24.2091	24.8509	154.477
transcript:CAD46725	gbs1066-1	protein_coding	Unknown	88.9886	372.261	256.074	43.5517	49.7531	311.509
transcript:CAD46726	gbs1067-1	protein_coding	Unknown	83.3898	348.998	247.54	40.2023	38.0774	275.007
transcript:CAD46727	gbs1068-1	protein_coding	Unknown	40.1835	217.078	149.978	20.6018	22.3199	164.059
transcript:CAD46728	gbs1069-1	protein_coding	Unknown	43.5832	320.773	215.127	23.0676	24.9986	223.504
transcript:CAD46729	gbs1070-1	protein_coding	Unknown	29.3592	221.727	151.069	14.2375	15.4995	148.527
transcript:CAD46730	gbs1071-1	protein_coding	Unknown	208.359	2331.52	1419.3	93.5274	121.102	1222.18
transcript:CAD46731	gbs1072-1	protein_coding	Unknown	34.7209	350.253	206.823	14.6905	18.6673	208.368
transcript:CAD46732	gbs1073-1	protein_coding	Unknown	20.1877	248.264	140.909	10.0517	11.3148	138.553
transcript:CAD46733	gbs1074-1	protein_coding	Unknown	186.129	1725.65	1306.69	91.0102	125.53	1123.96
transcript:CAD46734	gbs1075-1	protein_coding	Unknown	157.809	1444.43	978.341	82.855	102.048	1083.95
transcript:CAD46735	gbs1076-1	protein_coding	Unknown	296.907	2720.43	1755.63	143.672	186.662	1974.99
transcript:CAD46736	gbs1077-1	protein_coding	Unknown	88.3934	864.817	531.948	47.9046	61.8448	604.842
transcript:CAD46737	gbs1078-1	protein_coding	Unknown	83.4231	836.909	433.94	55.7148	71.6528	617.762
transcript:CAD46738	gbs1079-1	protein_coding	Unknown	52.0148	456.788	251.811	32.4577	43.8107	330.56
transcript:CAD46739	pyrC-1	protein_coding	Unknown	82.5101	438.409	288.825	36.5406	49.5381	374.068
transcript:CAD46740	pyrE-1	protein_coding	Unknown	72.8774	323.055	198.635	27.987	39.4815	275.877
transcript:CAD46741	pyrF-1	protein_coding	Unknown	43.7992	150.536	112.137	27.8398	39.1171	174.413
transcript:CAD46742	gbs1083-1	protein_coding	Unknown	189.189	100.44	63.0665	106.388	96.045	76.1238
transcript:CAD46743	gbs1084-1	protein_coding	unknown	124.88	66.6662	41.3317	67.9083	58.1359	44.7644
transcript:CAD46744	gbs1085-1	protein_coding	Unknown	459.351	1597.69	1018.06	262.749	243.86	336.092
transcript:CAD46745	gbs1086-1	protein_coding	unknown	49.6807	21.6742	19.9881	35.3253	29.6895	17.8194
transcript:CAD46746	gbs1087-1	protein_coding	Unknown	4.49413	4.15061	4.11115	4.15848	2.61923	3.35485
transcript:CAD46747	gbs1088-1	protein_coding	unknown	95.0511	72.1161	47.1072	118.048	115.025	84.8827
transcript:CAD46748	gbs1089-1	protein_coding	unknown	118.908	101.801	53.2556	170.794	160.7	114.511
transcript:CAD46749	gbs1090-1	protein_coding	unknown	136.221	64.6569	38.8728	184.888	175.535	127.096
transcript:CAD46750	gbs1091-1	protein_coding	Unknown	162.302	77.9193	46.1354	211.127	208.657	139.352
transcript:CAD46751	gbs1092-1	protein_coding	Unknown	172.341	84.2804	51.2997	213.501	206.073	144.398
transcript:CAD46752	gbs1093-1	protein_coding	Unknown	208.393	168.113	110.528	246.551	239.659	179.537
transcript:CAD46753	gbs1094-1	protein_coding	Unknown	202.361	129.199	67.0063	219.79	211.518	162.479
transcript:CAD46754	gbs1095-1	protein_coding	Unknown	133.2	85.6385	45.6659	134.682	134.981	104.163
transcript:CAD46755	gbs1096-1	protein_coding	Unknown	142.527	80.2823	46.1807	138.743	131.729	103.733
transcript:CAD46756	gbs1097-1	protein_coding	Unknown	23.23	8.40812	6.88009	16.6349	13.8361	12.1461
transcript:CAD46757	gbs1098-1	protein_coding	Unknown	66.8451	25.0494	19.8166	48.1559	40.9858	40.4193
transcript:CAD46758	gbs1099-1	protein_coding	Unknown	79.6185	42.2485	35.9144	54.2929	49.7052	47.9853
transcript:CAD46759	gbs1100-1	protein_coding	Unknown	234.426	335.394	186.332	342.305	300.83	188.293
transcript:CAD46760	gbs1101-1	protein_coding	Unknown	823.868	186.649	185.331	535.942	460.724	351.259
transcript:CAD46761	gbs1102-1	protein_coding	Unknown	194.386	55.1176	44.2851	115.325	87.4184	66.3374
transcript:CAD46762	gbs1103-1	protein_coding	Unknown	176.834	63.6787	50.8233	107.837	81.8886	59.5704
transcript:CAD46763	gbs1104-1	protein_coding	Unknown	376.643	245.321	150.345	242.893	189.839	169.735
transcript:CAD46764	gbs1105-1	protein_coding	Unknown	337.826	240.187	155.383	223.902	154.107	158.376
transcript:CAD46765	glyA-1	protein_coding	serine hydroxymethyltransferase	251.393	221.108	124.13	165.589	112.615	103.297
transcript:CAD46766	gbs1107-1	protein_coding	Unknown	249.924	163.55	100.396	158.544	100.996	90.7592
transcript:CAD46767	gbs1108-1	protein_coding	Unknown	165.202	122.945	78.482	104.341	61.3746	61.4202
transcript:CAD46768	gbs1109-1	protein_coding	peptide chain release factor 1	126.995	103.08	64.0594	73.9578	44.245	43.6756
transcript:CAD46769	gbs1110-1	protein_coding	thymidine kinase	124.947	96.9011	57.5149	72.5376	38.1527	43.9063
transcript:CAD46770	gbs1111-1	protein_coding	Unknown	154.772	472.115	819.248	76.2659	44.5895	64.909
transcript:CAD46771	gbs1112-1	protein_coding	Unknown	166.639	54.3324	29.0266	577.244	548.73	217.103
transcript:CAD46772	gbs1113-1	protein_coding	ena	254.829	82.9709	56.4485	977.614	962.138	455.239
transcript:CAD46773	gbs1114-1	protein_coding	Unknown	190.817	68.1434	45.3072	861.22	876.984	489.107
transcript:CAD46774	gbs1115-1	protein_coding	Unknown	75.2113	21.7425	18.5861	552.61	630.887	335.81
transcript:CAD46775	gbs1116-1	protein_coding	unknown	38.2058	20.1276	13.0275	10.9274	9.87764	10.342
transcript:CAD46776	gbs1117-1	protein_coding	unknown	28.5404	19.163	11.1092	7.98268	7.17204	8.53373
transcript:CAD46777	gbs1118-1	protein_coding	Unknown	0	0	0	0	0	0
transcript:CAD46778	gbs1119-1	protein_coding	unknown	0	0	0	0	0	0
transcript:CAD46779	gbs1120-1	protein_coding	unknown	0	0	0	0	0	0
transcript:CAD46780	gbs1121-1	protein_coding	unknown	0	0	0	0	0	0
transcript:CAD46781	gbs1122-1	protein_coding	unknown	0	0	0	0	0	0
transcript:CAD46782	gbs1123-1	protein_coding	Unknown	0	0	0	0	0	0
transcript:CAD46783	gbs1124-1	protein_coding	Unknown	0	0	0	0	0	0
transcript:CAD46784	gbs1125-1	protein_coding	Unknown	0	0	0	0	0	0
transcript:CAD46785	gbs1126-1	protein_coding	unknown	0	0	0	0	0	0
transcript:CAD46786	gbs1127-1	protein_coding	Unknown	0	0	0	0	0	0
transcript:CAD46787	gbs1128-1	protein_coding	unknown	0	0	0	0	0	0
transcript:CAD46788	gbs1129-1	protein_coding	Unknown	0	0	0	0	0	0
transcript:CAD46789	gbs1130-1	protein_coding	unknown	0	0	0	0	0	0
transcript:CAD46790	gbs1131-1	protein_coding	Unknown	0	0	0	0	0	0
transcript:CAD46791	gbs1132-1	protein_coding	Unknown	0	0	0	0	0	0.014186
transcript:CAD46792	gbs1133-1	protein_coding	unknown	0	0	0	0	0	0
transcript:CAD46793	gbs1134-1	protein_coding	Unknown	0	0	0	0	0	0
transcript:CAD46794	gbs1135-1	protein_coding	unknown	0	0	0	0	0	0
transcript:CAD46795	gbs1136-1	protein_coding	Unknown	0	0	0	0	0	0
transcript:CAD46796	gbs1137-1	protein_coding	Unknown	0	0	0	0	0	0
transcript:CAD46797	gbs1138-1	protein_coding	Unknown	0	0	0	0	0	0
transcript:CAD46798	gbs1139-1	protein_coding	unknown	0	0	0	0	0	0
transcript:CAD46799	gbs1140-1	protein_coding	unknown	0	0	0	0	0	0
transcript:CAD46800	gbs1141-1	protein_coding	Unknown	0	0	0	0	0	0
transcript:CAD46801	gbs1142-1	protein_coding	unknown	0	0	0	0	0	0
transcript:CAD46802	gbs1143-1	protein_coding	unknown	1.16046	0.460205	0.298599	1.19528	1.20637	1.21714
transcript:CAD46803	gbs1144-1	protein_coding	unknown	0	0	0	0	0	0
transcript:CAD46804	gbs1145-1	protein_coding	unknown	0	0	0	0	0	0
transcript:CAD46805	gbs1146-1	protein_coding	Unknown	0	0	0	0	0	0
transcript:CAD46806	gbs1147-1	protein_coding	unknown	0	0	0	0	0	0
transcript:CAD46807	gbs1148-1	protein_coding	Unknown	0	0	0	0	0	0
transcript:CAD46808	gbs1149-1	protein_coding	unknown	0	0	0	0	0	0
transcript:CAD46809	gbs1150-1	protein_coding	Unknown	0	0	0	0	0	0
transcript:CAD46810	gbs1151-1	protein_coding	unknown	0	0	0	0	0	0
transcript:CAD46811	gbs1152-1	protein_coding	unknown	0	0	0	0	0	0
transcript:CAD46812	gbs1153-1	protein_coding	unknown	0	0	0	0	0	0
transcript:CAD46813	gbs1154-1	protein_coding	unknown	8.42338	74.423	19.2703	5.33714	5.64408	8.03638
transcript:CAD46814	gbs1155-1	protein_coding	unknown	28.6995	7.92316	6.22569	33.4841	26.1783	18.7198
transcript:CAD46815	gbs1156-1	protein_coding	unknown	136.304	26.9537	27.5323	49.4748	36.3721	41.9411
transcript:CAD46816	gbs1157-1	protein_coding	unknown	343.534	42.7005	44.6509	99.296	70.7533	66.1956
transcript:CAD46817	gbs1158-1	protein_coding	unknown	96.5955	139.783	78.8832	68.0233	56.8409	43.6571
transcript:CAD46818	pta-1	protein_coding	phosphotransacetylase	376.343	433.311	295.104	386.185	316.027	287.967
transcript:CAD46819	gbs1160-1	protein_coding	unknown	146.57	66.7938	31.1883	171.666	130.491	92.5113
transcript:CAD46820	gbs1161-1	protein_coding	unknown	101.337	48.0657	24.3034	116.041	89.7578	63.6316
transcript:CAD46821	gbs1162-1	protein_coding	unknown	174.443	64.1607	31.6138	194.202	142.621	103.183
transcript:CAD46822	gbs1163-1	protein_coding	unknown	23.5836	59.5618	36.0275	8.45822	6.43291	44.3266
transcript:CAD46823	gbs1164-1	protein_coding	unknown	241.972	251.909	137.691	211.917	253.576	182.617
transcript:CAD46824	gbs1165-1	protein_coding	Unknown	332.556	290.604	168.461	345.841	411.852	259.307
transcript:CAD46825	gbs1166-1	protein_coding	Unknown	751.826	582.274	368.76	761.352	1039.4	599.255
transcript:CAD46826	gbs1167-1	protein_coding	Unknown	146.389	158.762	137.308	98.8145	105.934	394.297
transcript:CAD46827	gbs1168-1	protein_coding	Unknown	20.0449	9.33811	9.46119	15.3173	19.2688	21.1385
transcript:CAD46828	gbs1169-1	protein_coding	Unknown	96.6501	45.2469	40.4142	42.0802	35.6077	40.7163
transcript:CAD46829	gbs1170-1	protein_coding	Unknown	35.8002	17.8738	12.9621	14.8715	12.4056	12.2236
transcript:CAD46830	gbs1171-1	protein_coding	Unknown	62.3691	54.1101	35.4169	37.2941	20.6492	30.3984
transcript:CAD46831	gbs1172-1	protein_coding	Unknown	34.4301	41.8063	24.7067	23.4881	13.4022	18.0909
transcript:CAD46832	gbs1173-1	protein_coding	Unknown	22.7763	5.24752	3.00731	20.9699	17.1286	24.2784
transcript:CAD46833	gbs1174-1	protein_coding	Unknown	36.9429	43.9462	26.8686	21.7028	23.3722	29.286
transcript:CAD46834	gbs1175-1	protein_coding	Unknown	114.035	37.4077	28.2153	78.0599	50.5972	56.1964
transcript:CAD46835	gbs1176-1	protein_coding	Unknown	122.363	36.9255	23.8368	83.0097	53.5577	56.5303
transcript:CAD46836	gbs1177-1	protein_coding	Unknown	131.532	48.107	33.1225	82.4433	53.0794	50.9659
transcript:CAD46837	gbs1178-1	protein_coding	Unknown	88.5394	38.2521	21.2245	56.8376	35.7654	36.0605
transcript:CAD46838	gbs1179-1	protein_coding	Unknown	46.8433	19.9729	11.6692	30.9349	19.25	18.283
transcript:CAD46839	gbs1180-1	protein_coding	Unknown	400.888	196.658	129.16	314.993	200.472	235.904
transcript:CAD46840	gbs1181-1	protein_coding	Unknown	894.66	451.923	245.064	690.581	453.243	546.321
transcript:CAD46841	gbs1182-1	protein_coding	Unknown	411.847	206.636	104.63	331.155	217.057	245.84
transcript:CAD46842	gbs1183-1	protein_coding	Unknown	555.52	264.794	135.06	436.768	265.986	318.52
transcript:CAD46843	gbs1184-1	protein_coding	Unknown	494.631	256.266	136.24	384.358	232.342	295.762
transcript:CAD46844	gbs1185-1	protein_coding	Unknown	386.396	209.801	112.776	277.773	174.987	223.929
transcript:CAD46845	gbs1186-1	protein_coding	Unknown	358.687	235.233	115.017	244.329	147.12	176.555
transcript:CAD46846	gbs1187-1	protein_coding	Unknown	190.424	116.691	57.1187	111.287	67.9738	72.164
transcript:CAD46847	gbs1188-1	protein_coding	Unknown	25.5888	43.4339	25.5191	21.1838	21.2053	18.7558
transcript:CAD46850	gbs1191-1	protein_coding	unknown	329.112	375.936	239.337	184.181	170.98	109.195
transcript:CAD46851	gbs1192-1	protein_coding	Unknown	845.77	1195.52	960.641	1067.28	1188.69	950.937
transcript:CAD46852	gbs1193-1	protein_coding	Unknown	291.884	179.044	108.3	283.539	318.133	131.353
transcript:CAD46853	gbs1194-1	protein_coding	Unknown	45.7395	114.528	84.288	31.0404	23.6704	25.6442
transcript:CAD46854	gbs1195-1	protein_coding	Unknown	100.501	130.464	75.5716	307.12	261.495	157.343
transcript:CAD46855	gbs1196-1	protein_coding	Unknown	368.479	531.763	369.258	188.601	154.815	118.834
transcript:CAD46856	gbs1197-1	protein_coding	unknown	42.959	87.9026	53.7903	19.9831	19.1769	14.9374
transcript:CAD46857	gbs1198-1	protein_coding	Unknown	532.289	792.243	714.349	398.379	432.265	376.42
transcript:CAD46858	gbs1199-1	protein_coding	Unknown	263.546	156.331	66.6219	285.032	265.324	166.745
transcript:CAD46859	gbs1200-1	protein_coding	Unknown	276.885	190.666	91.8016	329.761	332.029	219.113
transcript:CAD46860	gbs1201-1	protein_coding	Unknown	1005.93	782.585	380.482	1509.02	1495.28	1163.89
transcript:CAD46861	gbs1202-1	protein_coding	Unknown	9403.84	14175	6926.05	10344	10947.5	10297.6
transcript:CAD46862	gbs1203-1	protein_coding	Unknown	96039.6	156669	82537	102920	102992	100442
transcript:CAD46863	gbs1204-1	protein_coding	Unknown	10890.4	16225.8	9236.9	11134.3	11425.6	10446.1
transcript:CAD46864	gbs1205-1	protein_coding	Unknown	63428.6	100739	54008.2	62170.3	64865.2	57382.6
transcript:CAD46865	gbs1206-1	protein_coding	unknown	6101.85	10393.8	6142.8	5110.88	5424.78	4934.32
transcript:CAD46866	gbs1207-1	protein_coding	unknown	10.5277	12.3455	15.5015	11.6458	7.55405	8.43601
transcript:CAD46867	gbs1208-1	protein_coding	Unknown	54054.7	105577	73584.5	41424.6	40312.1	42096.1
transcript:CAD46868	gbs1209-1	protein_coding	Unknown	35.567	17.7005	10.1097	27.6916	16.1195	23.9004
transcript:CAD46869	gbs1210-1	protein_coding	unknown	37.6331	56.8706	68.9476	30.733	35.7028	71.0723
transcript:CAD46870	gbs1211-1	protein_coding	Unknown	38.4334	144.305	150.957	12.1507	14.417	37.8723
transcript:CAD46871	gbs1212-1	protein_coding	Unknown	48.6875	5.89201	7.88935	23.9727	18.6116	13.2863
transcript:CAD46872	gbs1213-1	protein_coding	Unknown	114	81.1698	58.8006	73.4986	79.3522	104.657
transcript:CAD46873	gbs1214-1	protein_coding	Unknown	471.699	69.8948	90.7401	160.605	187.314	122.089
transcript:CAD46874	gbs1215-1	protein_coding	unknown	254.55	51.3016	60.6985	99.8422	112.289	88.3343
transcript:CAD46875	gbs1216-1	protein_coding	unknown	312.897	168.335	117.201	132.343	160.736	140.179
transcript:CAD46876	gbs1217-1	protein_coding	Unknown	0	0	0	0	0	0
transcript:CAD46877	gbs1218-1	protein_coding	Unknown	0	0	0.066882	0	0	0
transcript:CAD46878	gbs1219-1	protein_coding	Unknown	0	0	0	0	0	0
transcript:CAD46879	gbs1220-1	protein_coding	Unknown	0	0	0	0	0	0
transcript:CAD46880	gbs1221-1	protein_coding	Unknown	0	0	0	0	0	0
transcript:CAD46881	gbs1222-1	protein_coding	Unknown	0	0	0	0	0	0
transcript:CAD46882	gbs1223-1	protein_coding	Unknown	0	0	0	0	0	0
transcript:CAD46883	gbs1224-1	protein_coding	Unknown	0	0	0	0	0	0
transcript:CAD46884	gbs1225-1	protein_coding	Unknown	370.421	574.676	302.753	450.993	219.567	354.493
transcript:CAD46885	gbs1226-1	protein_coding	Unknown	96.364	66.3684	88.4843	115.558	86.9168	97.1775
transcript:CAD46886	gbs1227-1	protein_coding	Unknown	121.151	112.375	78.2785	139.159	115.935	104.553
transcript:CAD46887	gbs1228-1	protein_coding	Unknown	115.408	62.3027	49.3618	140.958	128.976	108.953
transcript:CAD46888	gbs1229-1	protein_coding	unknown	69.2502	27.0864	19.0177	83.3909	72.9138	66.2238
transcript:CAD46889	gbs1230-1	protein_coding	Unknown	93.48	46.197	39.052	140.428	149.727	167.957
transcript:CAD46890	ung-1	protein_coding	Uracil DNA glycosylase	80.5305	110.109	65.0202	81.1824	81.5556	74.6289
transcript:CAD46891	gbs1232-1	protein_coding	Unknown	460.632	444.828	310.707	483.26	520.825	597.942
transcript:CAD46892	neuA-1	protein_coding	CMP-N-acetylneuraminic acid synthetase	117.416	35.8129	28.6274	122.139	87.075	56.6067
transcript:CAD46893	neuD-1	protein_coding	Unknown	107.428	29.9664	25.0176	115.695	86.6555	57.5198
transcript:CAD46894	neuC-1	protein_coding	Unknown	150.75	43.4278	32.7379	159.634	114.277	80.6647
transcript:CAD46895	neuB-1	protein_coding	Unknown	146.707	58.4357	47.0898	150.219	108.793	75.2984
transcript:CAD46896	cpsM-1	protein_coding	capsular polysaccharide repeat unit transporter	124.288	43.8191	34.7195	120.159	90.8618	64.0519
transcript:CAD46897	cpsL-1	protein_coding	capsular polysaccharide biosynthesis protein	158.054	71.09	56.5236	149.269	109.051	77.0111
transcript:CAD46898	CpsIaJ-1	protein_coding	Unknown	119.351	61.9144	42.9873	105.689	86.3282	56.7322
transcript:CAD46899	cpsJ-1	protein_coding	Unknown	131.528	75.9693	52.4313	119.213	93.715	69.7905
transcript:CAD46900	cpsI-1	protein_coding	capsular polysaccharide repeating-unit polymerase	102.993	56.0945	37.2782	90.6826	73.7257	49.5275
transcript:CAD46901	cpsG-1	protein_coding	beta-1%2C4-galactosyltransferase	129.368	84.2806	61.5144	124.671	89.1881	73.071
transcript:CAD46902	cpsF-1	protein_coding	beta-1%2C4-galactosyltransferase enhancer	130.88	79.9412	64.8183	126.824	94.922	75.0974
transcript:CAD46903	cpsE-1	protein_coding	Unknown	119.122	81.9518	55.8608	108.242	83.0037	70.5928
transcript:CAD46904	cpsD-1	protein_coding	capsular polysaccharide chain length regulator/exporter	153.494	103.694	67.5856	127.869	94.6951	86.8892
transcript:CAD46905	cpsC-1	protein_coding	Unknown	185.024	104.297	59.6258	149.455	112.845	111.915
transcript:CAD46906	cpsB-1	protein_coding	Unknown	128.926	84.9352	54.675	101.389	79.6972	74.7376
transcript:CAD46907	cpsA-1	protein_coding	Unknown	139.934	71.2104	45.7777	101.428	77.7712	70.5615
transcript:CAD46908	cpsY-1	protein_coding	Unknown	43.2551	20.534	13.2019	57.3544	51.9391	48.2772
transcript:CAD46909	gbs1250-1	protein_coding	Unknown	709.116	469.94	302.009	1875.74	2216.16	1344.45
transcript:CAD46910	gbs1251-1	protein_coding	Unknown	542.074	376.418	221.428	1466.87	1691.29	1017.18
transcript:CAD46911	gbs1252-1	protein_coding	Unknown	556.844	376.596	224.362	1356.13	1617.26	923.767
transcript:CAD46912	gbs1253-1	protein_coding	Unknown	549.35	431.245	238.472	1258.24	1447.21	819.892
transcript:CAD46913	gbs1254-1	protein_coding	Unknown	969.433	727.131	399.534	2115.99	2424.37	1392.53
transcript:CAD46914	gbs1255-1	protein_coding	Unknown	141.552	101.684	51.7346	291.584	326.961	187.326
transcript:CAD46915	gbs1256-1	protein_coding	Unknown	272.586	221.291	120.311	443.586	544.856	333.401
transcript:CAD46916	gbs1257-1	protein_coding	Unknown	232.711	168.618	114.463	174.078	161.28	136.193
transcript:CAD46917	gbs1258-1	protein_coding	Unknown	99.4072	89.6727	55.1035	94.4969	92.1123	71.144
transcript:CAD46918	gbs1259-1	protein_coding	Unknown	199.071	135.322	75.0779	291.371	299.493	246
transcript:CAD46919	gbs1260-1	protein_coding	Unknown	46.9521	12.2099	8.32102	19.4942	15.0483	39.5341
transcript:CAD46920	gbs1261-1	protein_coding	Unknown	45.1453	10.189	6.40343	20.4944	16.994	39.8346
transcript:CAD46921	gbs1262-1	protein_coding	Unknown	23.4257	7.20538	4.06286	12.2002	9.24772	23.0305
transcript:CAD46922	gbs1263-1	protein_coding	Unknown	30.0698	53.4832	28.3533	25.5947	18.6152	20.7075
transcript:CAD46923	gbs1264-1	protein_coding	Unknown	907.748	715.722	411.274	469.342	483.074	318.779
transcript:CAD46924	gbs1265-1	protein_coding	Unknown	897.547	732.179	385.705	438.631	450.095	313.719
transcript:CAD46925	gbs1266-1	protein_coding	Unknown	150.009	131.516	69.5213	276.271	310.214	232.141
transcript:CAD46926	gbs1267-1	protein_coding	Unknown	117.017	114.511	60.914	198.872	223.424	181.665
transcript:CAD46927	gbs1268-1	protein_coding	Unknown	124.738	162.75	77.9152	208.76	232.517	184.573
transcript:CAD46928	gbs1269-1	protein_coding	Unknown	83.1725	103.245	45.3986	130.412	139.582	113.187
transcript:CAD46929	gbs1270-1	protein_coding	hyaluronate lyase	25.7089	11.5372	9.93394	69.8898	84.5657	69.3803
transcript:CAD46930	gbs1271-1	protein_coding	Unknown	571.843	407.961	258.707	673.51	733.589	544.579
transcript:CAD46931	rmlC-1	protein_coding	dTDP-4-keto-6-deoxyglucose-3%2C5-epimerase	373.31	332.968	186.55	529.313	580.76	432.194
transcript:CAD46932	rmlA-1	protein_coding	glucose-1-phosphate thymidyltransferase	219.846	220.91	138.283	276.303	336.947	270.277
transcript:CAD46933	gbs1274-1	protein_coding	Unknown	85.9707	89.3595	50.7423	134.465	159.222	130.13
transcript:CAD46934	gbs1275-1	protein_coding	Unknown	94.1027	112.818	62.8722	121.357	128.387	120.85
transcript:CAD46935	gbs1276-1	protein_coding	Unknown	54.7365	41.2583	24.3449	48.4915	49.6307	50.4212
transcript:CAD46936	gbs1277-1	protein_coding	Unknown	74.1206	35.8121	25.4464	64.7154	48.4041	47.5615
transcript:CAD46937	gbs1278-1	protein_coding	Unknown	185.255	95.0665	79.0531	248.458	244.13	269.748
transcript:CAD46938	gbs1279-1	protein_coding	Unknown	149.185	91.5512	49.2367	203.768	145.384	120.299
transcript:CAD46939	gbs1280-1	protein_coding	Unknown	73.3542	35.7606	22.5525	88.7016	87.9202	85.7353
transcript:CAD46940	gbs1281-1	protein_coding	Unknown	127.259	90.4216	59.1505	139.799	135.019	133.605
transcript:CAD46941	gbs1282-1	protein_coding	Unknown	82.1418	62.0617	39.6679	96.3536	91.9631	93.5487
transcript:CAD46942	gbs1283-1	protein_coding	Unknown	97.331	80.563	47.65	119.176	107.381	134.301
transcript:CAD46943	gbs1284-1	protein_coding	Unknown	54.2756	51.5655	35.0527	66.6487	62.4736	80.7123
transcript:CAD46944	gbs1285-1	protein_coding	Unknown	29.5323	33.0339	24.0221	32.8639	29.6974	40.213
transcript:CAD46945	gbs1286-1	protein_coding	Unknown	963.783	11655.5	10869.5	457.989	542.467	925.961
transcript:CAD46946	gbs1287-1	protein_coding	Unknown	60.7256	305.765	135.665	111.517	92.3304	59.144
transcript:CAD46947	gbs1288-1	protein_coding	Unknown	6.03306	3.0021	2.16808	36.2278	39.212	55.9875
transcript:CAD46948	gbs1289-1	protein_coding	Unknown	174.279	96.0922	76.3226	111.002	105.974	109.835
transcript:CAD46949	gbs1290-1	protein_coding	Unknown	308.36	163.67	124.45	198.573	191.93	170.925
transcript:CAD46950	gbs1291-1	protein_coding	Unknown	394.891	349.528	207.058	320.434	325.935	304.997
transcript:CAD46951	gbs1292-1	protein_coding	Unknown	206.626	180.034	108.656	133.384	133.591	150.993
transcript:CAD46952	gbs1293-1	protein_coding	Unknown	47.4116	14.1527	10.0749	27.6655	25.7526	23.9327
transcript:CAD46953	uvrC-1	protein_coding	excinuclease ABC (subunit C)	61.9881	39.4096	27.1973	62.2952	64.3983	65.7985
transcript:CAD46954	gbs1295-1	protein_coding	Unknown	45.7208	14.5605	11.726	27.4755	25.0517	17.1007
transcript:CAD46955	gbs1296-1	protein_coding	Unknown	139.95	61.7668	51.1221	80.8877	79.6527	70.4815
transcript:CAD46956	gbs1297-1	protein_coding	unknown	784.585	822.366	728.911	355.629	327.815	511.049
transcript:CAD46957	gbs1298-1	protein_coding	unknown	549.407	476.805	423.827	234.031	200.17	388.483
transcript:CAD46958	gbs1299-1	protein_coding	unknown	21.5312	13.2077	7.44703	27.57	36.0696	38.1313
transcript:CAD46959	gbs1300-1	protein_coding	unknown	0	0.170642	0	0.244518	0	0
transcript:CAD46960	gbs1301-1	protein_coding	unknown	29.8261	16.5098	10.8174	38.9368	30.6695	28.6626
transcript:CAD46961	gbs1302-1	protein_coding	Unknown	1556.91	674.794	446.255	2499.11	2639.52	1659.62
transcript:CAD46965	gbs1306-1	protein_coding	Unknown	39.5033	62.5818	33.248	203.588	106.695	59.2399
transcript:CAD46966	lmb-1	protein_coding	laminin-binding surface protein	32.4037	40.8393	24.5807	143.529	79.2907	51.0746
transcript:CAD46967	scpB-1	protein_coding	streptococcal C5a peptidase	40.43	24.3767	15.1025	76.0361	60.4351	73.6001
transcript:CAD46969	gbs1310-1	protein_coding	Unknown	167.919	71.5553	50.2037	232.511	190.882	132.034
transcript:CAD46971	gbs1312-1	protein_coding	Unknown	23.4829	14.8293	8.30683	25.5715	18.3732	23.6539
transcript:CAD46972	gbs1313-1	protein_coding	Unknown	15.9067	5.3256	3.85173	15.5883	11.5118	7.98003
transcript:CAD46973	gbs1314-1	protein_coding	Unknown	0	0	0	0	0	0
transcript:CAD46974	gbs1315-1	protein_coding	Unknown	0	0	0	0	0	0
transcript:CAD46975	gbs1316-1	protein_coding	Unknown	0	0	0	0	0	0
transcript:CAD46977	gbs1318-1	protein_coding	Unknown	0	0	0	0	0	0
transcript:CAD46979	gbs1320-1	protein_coding	Unknown	0	0	0	0	0	0
transcript:CAD46980	gbs1321-1	protein_coding	Unknown	0	0	0	0	0	0
transcript:CAD46981	gbs1322-1	protein_coding	unknown	0	0	0	0	0	0
transcript:CAD46982	gbs1323-1	protein_coding	Unknown	0	0	0	0	0	0
transcript:CAD46983	gbs1324-1	protein_coding	Unknown	0	0	0	0	0	0
transcript:CAD46984	gbs1325-1	protein_coding	Unknown	73.752	46.5099	31.3409	149.584	137.297	115.965
transcript:CAD46985	gbs1326-1	protein_coding	unknown	37.8174	14.0534	8.56281	57.4118	37.6386	24.3504
transcript:CAD46986	gbs1327-1	protein_coding	Unknown	0	0	0	0	0	0
transcript:CAD46987	gbs1328-1	protein_coding	unknown	0	0	0	0	0	0
transcript:CAD46988	gbs1329-1	protein_coding	unknown	0	0	0	0	0	0
transcript:CAD46989	gbs1330-1	protein_coding	unknown	0	0	0	0	0	0
transcript:CAD46990	gbs1331-1	protein_coding	unknown	0	0	0	0	0	0
transcript:CAD46991	gbs1332-1	protein_coding	Unknown	0	0	0	0	0	0
transcript:CAD46992	gbs1333-1	protein_coding	unknown	0	0	0	0	0	0
transcript:CAD46993	gbs1334-1	protein_coding	unknown	0	0	0	0	0	0
transcript:CAD46994	gbs1335-1	protein_coding	Unknown	0	0	0	0	0	0
transcript:CAD46995	gbs1336-1	protein_coding	Unknown	0	0	0	0	0	0
transcript:CAD46996	gbs1337-1	protein_coding	unknown	0	0	0	0	0	0
transcript:CAD46997	gbs1338-1	protein_coding	Unknown	0	0	0	0	0	0
transcript:CAD46998	gbs1339-1	protein_coding	unknown	0	0	0	0	0	0
transcript:CAD46999	gbs1340-1	protein_coding	unknown	0	0	0	0	0	0
transcript:CAD47000	gbs1341-1	protein_coding	unknown	0.002917	0	0	0	0	0
transcript:CAD47001	gbs1342-1	protein_coding	Unknown	0	0	0	0	0	0
transcript:CAD47002	gbs1343-1	protein_coding	Unknown	0	0	0	0	0	0
transcript:CAD47003	gbs1344-1	protein_coding	unknown	0	0	0	0	0	0
transcript:CAD47004	gbs1345-1	protein_coding	Unknown	0	0	0	0	0	0
transcript:CAD47005	gbs1346-1	protein_coding	unknown	0	0	0	0	0	0
transcript:CAD47006	gbs1347-1	protein_coding	unknown	0	0	0	0	0	0
transcript:CAD47007	gbs1348-1	protein_coding	unknown	0.024693	0.011029	0	0.024448	0.030875	0.018123
transcript:CAD47008	gbs1349-1	protein_coding	unknown	0	0	0	0	0	0
transcript:CAD47009	gbs1350-1	protein_coding	Unknown	0	0	0	0	0	0
transcript:CAD47010	gbs1351-1	protein_coding	unknown	0	0	0	0	0	0
transcript:CAD47011	gbs1352-1	protein_coding	Unknown	0.076316	0.02479	0.016364	0.096167	0.071566	0.041583
transcript:CAD47012	gbs1353-1	protein_coding	unknown	0	0	0	0	0	0
transcript:CAD47013	gbs1354-1	protein_coding	unknown	0	0	0	0	0	0
transcript:CAD47014	gbs1355-1	protein_coding	unknown	0	0	0	0	0	0
transcript:CAD47015	gbs1356-1	protein_coding	Unknown	0	0	0	0	0	0
transcript:CAD47016	gbs1357-1	protein_coding	unknown	0	0	0	0	0	0
transcript:CAD47017	gbs1358-1	protein_coding	unknown	0	0	0	0	0	0
transcript:CAD47018	gbs1359-1	protein_coding	Unknown	0.002027	0	0	0	0	0
transcript:CAD47019	gbs1360-1	protein_coding	Unknown	0	0	0	0	0	0
transcript:CAD47020	gbs1361-1	protein_coding	Unknown	0	0	0	0	0	0
transcript:CAD47021	gbs1362-1	protein_coding	Unknown	0	0	0	0	0	0
transcript:CAD47022	gbs1363-1	protein_coding	Unknown	0	0.534079	0	0.789261	0	0
transcript:CAD47023	gbs1364-1	protein_coding	Unknown	0	0	0	0	0	0
transcript:CAD47024	gbs1365-1	protein_coding	unknown	0.971718	0.057869	0	0.940704	0.809986	0.612793
transcript:CAD47025	gbs1366-1	protein_coding	Unknown	0	0	0	0	0	0
transcript:CAD47026	gbs1367-1	protein_coding	unknown	0	0	0	0	0	0
transcript:CAD47027	gbs1368-1	protein_coding	unknown	0	0	0	0	0	0
transcript:CAD47028	gbs1369-1	protein_coding	unknown	0	0	0	0	0	0
transcript:CAD47029	gbs1370-1	protein_coding	unknown	0.363264	0.025078	0	0.605187	0.318738	0.31326
transcript:CAD47030	gbs1371-1	protein_coding	unknown	1.35324	0	0.211083	0.749114	0.578808	0.83439
transcript:CAD47031	gbs1372-1	protein_coding	unknown	0.227955	0.040726	0.043012	0.20463	0.285022	0.178454
transcript:CAD47032	gbs1373-1	protein_coding	unknown	0	0	0	0	0	0
transcript:CAD47033	rplL-1	protein_coding	ribosomal protein L7/L12	1023.55	744.987	598.968	260.89	220.733	540.029
transcript:CAD47034	rplJ-1	protein_coding	Ribosomal protein L10	1057.84	684.058	516.141	281.504	223.434	506.052
transcript:CAD47035	gbs1376-1	protein_coding	unknown	618.822	64.615	37.6698	878.16	714.302	6676.24
transcript:CAD47036	gbs1377-1	protein_coding	unknown	65.2353	12.1391	11.9273	47.8379	35.6069	102.553
transcript:CAD47037	gbs1378-1	protein_coding	unknown	49.4018	12.6321	11.9564	35.4372	28.9206	39.6761
transcript:CAD47038	gbs1379-1	protein_coding	unknown	27.6449	6.93258	6.55674	23.2253	18.6506	32.1277
transcript:CAD47039	gbs1380-1	protein_coding	unknown	78.892	19.5934	17.737	67.0104	45.7949	55.4646
transcript:CAD47040	gbs1381-1	protein_coding	unknown	25.7773	10.5792	8.0082	22.2318	15.402	23.3508
transcript:CAD47041	gbs1382-1	protein_coding	unknown	262.76	264.311	160.803	345.793	345.313	215.517
transcript:CAD47042	gbs1383-1	protein_coding	unknown	195.491	217.313	109.34	262.164	258.01	148.748
transcript:CAD47043	dfrA-1	protein_coding	unknown	220.318	197.393	101.652	284.977	289.695	155.445
transcript:CAD47044	ThyA-1	protein_coding	thymidylate synthase	167.423	145.777	61.4193	233.812	231.309	106.381
transcript:CAD47045	gbs1386-1	protein_coding	unknown	28.8798	58.7241	30.4641	27.8498	22.6865	31.8117
transcript:CAD47046	gbs1387-1	protein_coding	Unknown	40.8679	60.6908	36.7057	41.5038	34.093	44.7539
transcript:CAD47047	gbs1388-1	protein_coding	Unknown	50.3704	310.084	646.905	540.882	428.407	359.932
transcript:CAD47048	gbs1389-1	protein_coding	unknown	113.882	666.885	1371.87	1410.04	1190.53	1216.06
transcript:CAD47049	gbs1390-1	protein_coding	Unknown	310.096	526.82	1146.39	1968.38	1762.36	1746.33
transcript:CAD47050	gbs1391-1	protein_coding	Unknown	250.939	383.791	250.169	129.255	123.885	131.983
transcript:CAD47051	gbs1392-1	protein_coding	Unknown	547.378	437.731	259.047	734.928	605.46	366.813
transcript:CAD47052	gbs1393-1	protein_coding	Unknown	131.88	101.746	53.7155	184.992	148.088	91.0063
transcript:CAD47053	gbs1394-1	protein_coding	Unknown	124.855	89.6728	43.1852	170.526	138.064	97.3416
transcript:CAD47054	gbs1395-1	protein_coding	Unknown	99.6017	65.5646	28.7585	128.525	101.491	71.176
transcript:CAD47055	gbs1396-1	protein_coding	unknown	63.3257	39.623	20.1649	79.9361	61.9641	50.0048
transcript:CAD47056	gbs1397-1	protein_coding	unknown	78.135	42.7904	26.4316	89.542	95.7135	61.9688
transcript:CAD47057	gbs1398-1	protein_coding	unknown	76.079	41.6186	26.0719	85.2792	84.8178	56.0614
transcript:CAD47058	gbs1399-1	protein_coding	unknown	74.6209	39.4987	25.475	94.6769	89.8954	60.3486
transcript:CAD47059	gbs1400-1	protein_coding	unknown	155.098	89.0278	46.6193	56.6451	54.543	46.4087
transcript:CAD47060	gbs1401-1	protein_coding	unknown	74.7409	37.6581	15.0372	32.4181	28.6964	24.0371
transcript:CAD47061	gbs1402-1	protein_coding	unknown	85.2224	34.0336	9.55952	39.5224	31.7577	28.7944
transcript:CAD47062	gbs1403-1	protein_coding	unknown	34.4673	54.8219	19.0566	119.584	100.06	55.769
transcript:CAD47063	gbs1404-1	protein_coding	unknown	138.03	130.862	97.7577	114.424	95.2703	65.5907
transcript:CAD47064	gbs1405-1	protein_coding	unknown	94.2615	103.504	51.3346	76.485	64.2297	40.6546
transcript:CAD47065	gbs1406-1	protein_coding	unknown	560.811	929.97	632.172	232.087	198.476	233.652
transcript:CAD47066	gbs1407-1	protein_coding	unknown	179.912	123.196	75.3731	178.626	161.339	84.8311
transcript:CAD47067	gbs1408-1	protein_coding	unknown	179.551	124.491	78.9497	179.853	156.298	86.4374
transcript:CAD47068	gbs1409-1	protein_coding	unknown	205.33	173.727	115.801	197.272	176.734	94.9179
transcript:CAD47069	gbs1410-1	protein_coding	unknown	116.9	81.7681	50.9078	116.65	98.4474	58.2449
transcript:CAD47070	gbs1411-1	protein_coding	unknown	90.6306	48.3665	27.937	91.0765	77.8922	47.6168
transcript:CAD47071	gbs1412-1	protein_coding	unknown	166.286	117.826	69.8646	170.734	155.645	119.259
transcript:CAD47072	gbs1413-1	protein_coding	unknown	219.437	166.214	83.9063	227.897	195.508	161.3
transcript:CAD47073	gbs1414-1	protein_coding	unknown	21.7946	15.2403	9.32638	17.4736	17.5249	20.0739
transcript:CAD47074	gbs1415-1	protein_coding	unknown	54.9794	23.0511	26.0342	15.795	23.9152	33.8677
transcript:CAD47075	gbs1416-1	protein_coding	unknown	1311.48	913.394	743.578	394.835	536.839	1883.05
transcript:CAD47076	gbs1417-1	protein_coding	unknown	1282.13	1292.79	862.093	188.89	272.932	1098.68
transcript:CAD47077	gbs1418-1	protein_coding	unknown	896.872	716.256	558.412	78.2154	129.899	352.093
transcript:CAD47078	gbs1419-1	protein_coding	unknown	188.823	206.146	131.922	279.733	470.511	1404.43
transcript:CAD47079	gbs1420-1	protein_coding	Unknown	261.656	422.629	270.683	611.857	997.667	5431.57
transcript:CAD47080	gbs1421-1	protein_coding	unknown	89.841	22.1551	15.4594	112.788	104.903	69.7221
transcript:CAD47081	gbs1422-1	protein_coding	unknown	108.303	30.0591	22.0023	134.957	127.486	90.2096
transcript:CAD47082	gbs1423-1	protein_coding	unknown	55.2013	17.3302	12.1888	61.7661	54.7497	36.6773
transcript:CAD47083	gbs1424-1	protein_coding	unknown	54.1946	17.3319	13.0436	59.4747	48.9291	36.2856
transcript:CAD47084	gbs1425-1	protein_coding	unknown	38.8698	12.8709	10.3624	43.4612	30.6572	22.9045
transcript:CAD47085	gbs1426-1	protein_coding	unknown	79.1556	49.6092	26.7948	127.195	135.782	114.787
transcript:CAD47086	gbs1427-1	protein_coding	Unknown	777.833	685.223	621.871	802.678	454.134	1511.2
transcript:CAD47087	rpsP-1	protein_coding	30S ribosomal protein S16	278.013	237.407	267.115	286.165	159.435	445.923
transcript:CAD47088	gbs1429-1	protein_coding	Unknown	69.155	81.7829	44.0794	45.4995	51.4097	122.345
transcript:CAD47089	gbs1430-1	protein_coding	Unknown	81.175	105.665	55.0269	47.5135	56.2983	164.314
transcript:CAD47090	gbs1431-1	protein_coding	Unknown	55.4836	63.584	31.0122	34.1197	36.0908	158.314
transcript:CAD47091	gbs1432-1	protein_coding	Unknown	127.041	195.717	120.967	196.627	278.818	358.546
transcript:CAD47092	gbs1433-1	protein_coding	ena	95.2535	155.327	77.883	140.915	200.11	225.964
transcript:CAD47093	gbs1434-1	protein_coding	unknown	100.353	198.867	94.7393	106.428	149.555	164.189
transcript:CAD47094	gbs1435-1	protein_coding	unknown	145.326	120.168	80.2889	138.098	150.39	166.84
transcript:CAD47095	gbs1436-1	protein_coding	Unknown	108.427	71.5978	45.859	87.7765	102.946	91.5859
transcript:CAD47096	gbs1437-1	protein_coding	Unknown	82.8655	53.0175	34.8845	73.3849	71.8868	83.0445
transcript:CAD47097	gbs1438-1	protein_coding	50S ribosomal protein L27	1066.29	1183	779.288	720.798	739.499	889.707
transcript:CAD47098	gbs1439-1	protein_coding	Unknown	1265.4	1066.47	678.25	765.285	769.564	1095.08
transcript:CAD47099	rpl21-1	protein_coding	50S ribosomal protein L21	1779.98	1402.47	785.425	1087.49	1056.09	1588.44
transcript:CAD47100	gbs1441-1	protein_coding	Unknown	59.1254	123.791	74.3843	63.5756	59.618	88.4367
transcript:CAD47101	gbs1442-1	protein_coding	Unknown	129.974	64.3377	37.1355	105.252	103.467	88.1362
transcript:CAD47102	gbs1443-1	protein_coding	Unknown	105.58	29.8481	18.2315	72.4259	75.8358	64.4923
transcript:CAD47103	gbs1444-1	protein_coding	Unknown	140.717	55.4589	39.0958	144.18	179.695	171.236
transcript:CAD47104	gbs1445-1	protein_coding	Unknown	88.2279	136.4	82.2969	72.3538	79.8985	83.7104
transcript:CAD47105	gbs1446-1	protein_coding	Unknown	799.046	619.572	522.131	531.257	641.275	652.116
transcript:CAD47106	aroC-1	protein_coding	Unknown	163.263	52.0598	47.1235	104.899	107.56	59.3364
transcript:CAD47107	aroB-1	protein_coding	Unknown	88.2779	38.8375	27.5145	54.887	55.7015	31.345
transcript:CAD47108	aroD-1	protein_coding	Unknown	315.599	173.25	122.891	159.803	134.048	151.98
transcript:CAD47109	gbs1450-1	protein_coding	unknown	192.414	75.2055	59.3206	94.7439	72.73	91.9114
transcript:CAD47110	gbs1451-1	protein_coding	Unknown	130.471	84.9157	56.5072	73.3249	59.7207	81.5744
transcript:CAD47111	rplT-1	protein_coding	50S ribosomal protein L20	721.256	365.295	297.449	826.224	801.855	685.547
transcript:CAD47112	rpmI-1	protein_coding	50S ribosomal protein L35	5569.63	3513.33	2365	6352.41	6066.78	5767.97
transcript:CAD47113	infC-1	protein_coding	translation initiation factor IF-3	632.183	311.313	218.671	767.103	656.151	715.933
transcript:CAD47114	gbs1455-1	protein_coding	Unknown	248.032	341.135	214.925	391.574	463.508	646.434
transcript:CAD47115	gbs1456-1	protein_coding	Unknown	286.195	429.639	282.135	431.026	469.231	717.853
transcript:CAD47116	gbs1457-1	protein_coding	Unknown	2385.89	3659.06	2596.04	3122.14	3813.81	5057.43
transcript:CAD47117	gbs1458-1	protein_coding	Unknown	283.935	499.657	315.981	351.882	392.293	586.123
transcript:CAD47118	gbs1459-1	protein_coding	Unknown	191.23	295.04	167.255	219.875	239.78	429.236
transcript:CAD47119	gbs1460-1	protein_coding	Unknown	150.788	38.879	34.329	83.8169	79.0793	57.2667
transcript:CAD47120	gbs1461-1	protein_coding	Unknown	147.315	68.5527	52.2961	121.65	143.87	84.6139
transcript:CAD47121	gbs1462-1	protein_coding	Unknown	34.6964	6.24283	4.33295	26.2643	20.3296	19.2744
transcript:CAD47122	gbs1463-1	protein_coding	Unknown	59.0141	19.3926	19.729	37.1572	27.361	27.9502
transcript:CAD47123	gbs1464-1	protein_coding	Unknown	43.043	10.3374	9.0666	26.7866	21.1798	19.6479
transcript:CAD47124	gbs1465-1	protein_coding	Unknown	52.3228	10.1462	10.1491	32.57	26.6954	24.3447
transcript:CAD47125	gbs1466-1	protein_coding	Unknown	39.7287	56.5665	39.5304	39.5288	41.209	63.7033
transcript:CAD47126	gbs1467-1	protein_coding	Unknown	106.716	152.561	103.076	111.322	155.575	235.382
transcript:CAD47127	gbs1468-1	protein_coding	Unknown	222.417	329.635	213.481	237.241	251.974	354.034
transcript:CAD47128	gbs1469-1	protein_coding	Unknown	253.412	92.0472	92.5331	205.827	214.188	174.306
transcript:CAD47129	gbs1470-1	protein_coding	Unknown	165.393	72.6001	69.1181	145.824	155.5	122.067
transcript:CAD47130	gbs1471-1	protein_coding	Unknown	144.769	59.4961	54.7228	128.99	127.421	107.462
transcript:CAD47131	gbs1472-1	protein_coding	Unknown	385.317	135.896	209.199	317.968	323.632	283.562
transcript:CAD47132	gbs1473-1	protein_coding	Unknown	577.728	149.798	279.785	485.532	475.876	365.971
transcript:CAD47133	gbs1474-1	protein_coding	unknown	86.3936	57.638	54.4974	42.8503	19.7971	36.5379
transcript:CAD47134	gbs1475-1	protein_coding	unknown	64.9542	32.8524	29.0414	33.743	16.6962	30.7469
transcript:CAD47135	gbs1476-1	protein_coding	Unknown	58.7555	34.4557	28.4476	31.6387	14.6395	30.1169
transcript:CAD47136	gbs1477-1	protein_coding	Unknown	1.6544	2.44666	2.15333	0.58726	0.283564	0.662936
transcript:CAD47137	gbs1478-1	protein_coding	Unknown	32.4616	39.5342	24.5233	22.2226	9.88164	17.6533
transcript:CAD47138	gbs1479-1	protein_coding	Unknown	43.7427	25.8857	26.0186	7.85089	7.27966	13.8843
transcript:CAD47139	gbs1480-1	protein_coding	Unknown	221.432	100.746	68.5624	235.744	187.931	150.974
transcript:CAD47140	gbs1481-1	protein_coding	Unknown	132.598	65.1819	47.6128	144.233	109.171	87.5491
transcript:CAD47141	gbs1482-1	protein_coding	Unknown	186.381	90.6193	60.2822	195.286	153.892	124.142
transcript:CAD47142	gbs1483-1	protein_coding	Unknown	152.92	85.3077	58.9737	166.817	134.058	104.774
transcript:CAD47143	gbs1484-1	protein_coding	Unknown	199.597	140.632	87.2127	221.568	178.739	128.774
transcript:CAD47144	gbs1485-1	protein_coding	Unknown	224.823	207.252	115.213	234.879	192.665	147.37
transcript:CAD47145	gbs1486-1	protein_coding	Unknown	178.576	213.683	122.012	184.035	148.232	117.328
transcript:CAD47146	gbs1487-1	protein_coding	Unknown	247.482	328.209	184.659	244.919	202.525	162.565
transcript:CAD47147	gbs1488-1	protein_coding	Unknown	145.376	186.237	101.148	157.883	118.61	111.194
transcript:CAD47148	gbs1489-1	protein_coding	Unknown	91.0217	93.5154	53.7179	98.1087	72.6037	80.3414
transcript:CAD47149	gbs1490-1	protein_coding	Unknown	237.249	228.114	137.406	241.857	179.934	185.012
transcript:CAD47150	gbs1491-1	protein_coding	Unknown	97.0982	102.705	57.1013	100.289	71.5072	76.6396
transcript:CAD47151	gbs1492-1	protein_coding	unknown	86.46	70.7522	39.1383	81.864	61.9645	63.1283
transcript:CAD47152	gbs1493-1	protein_coding	Unknown	115.313	91.6033	45.9998	94.9074	67.4238	72.5117
transcript:CAD47153	rmlD-1	protein_coding	dTDP-L-rhamnose synthase	31.7502	54.6064	46.7382	28.2429	27.7634	39.9597
transcript:CAD47154	gbs1495-1	protein_coding	Unknown	300.812	305.392	206.114	498.327	432.294	394.643
transcript:CAD47155	rpoD-1	protein_coding	RNA polymerase major sigma factor RpoD	154.041	123.49	80.9893	246.796	228.612	227.79
transcript:CAD47156	dnaG-1	protein_coding	DNA primase	84.9215	43.1007	30.9582	161.663	156.628	173.274
transcript:CAD47157	mscL-1	protein_coding	large conductance mechanosensitive channel protein MscL	942.106	1952.14	1846.5	351.188	412.632	789.182
transcript:CAD47158	rpsU-1	protein_coding	ribosomal protein S21	491.042	418.894	566.495	531.469	596.809	586.467
transcript:CAD47159	gbs1500-1	protein_coding	unknown	35.4761	14.9923	13.7539	33.5284	28.3012	24.5952
transcript:CAD47160	gbs1501-1	protein_coding	Unknown	4.6513	2.64032	2.03239	19.7295	5.41023	4.16171
transcript:CAD47161	gbs1502-1	protein_coding	unknown	4.37442	4.8657	4.27722	6.71001	6.03028	4.22339
transcript:CAD47162	gbs1503-1	protein_coding	Unknown	9.15795	18.2939	9.26105	11.6162	7.79785	6.2927
transcript:CAD47163	gbs1504-1	protein_coding	Unknown	443.936	444.158	319.556	266.51	168.432	221.238
transcript:CAD47164	gbs1505-1	protein_coding	Unknown	95.6105	236.498	168.272	56.0297	55.4547	155.549
transcript:CAD47165	gbs1506-1	protein_coding	Unknown	22.2874	9.85619	13.8294	12.8804	17.0565	19.1542
transcript:CAD47166	gbs1507-1	protein_coding	Unknown	169.165	66.6984	49.741	213.184	294.338	590.116
transcript:CAD47167	gbs1508-1	protein_coding	Unknown	184.99	81.8638	62.6779	157.802	205.747	362.165
transcript:CAD47168	gbs1509-1	protein_coding	Unknown	37.3652	26.6671	14.8445	40.9566	39.9267	54.3665
transcript:CAD47169	gbs1510-1	protein_coding	Unknown	1009.06	740.416	587.23	669.74	798.904	2418.9
transcript:CAD47170	gbs1511-1	protein_coding	Unknown	388.37	145.38	119.075	662.275	841.247	1114.86
transcript:CAD47171	gbs1512-1	protein_coding	Unknown	432.971	144.975	132.031	1181.11	1547.7	1614.8
transcript:CAD47172	gbs1513-1	protein_coding	Unknown	109.89	34.5635	52.0639	93.9779	99.7111	186.645
transcript:CAD47173	gbs1514-1	protein_coding	Unknown	39.5589	15.01	18.2304	73.0732	74.1332	51.1603
transcript:CAD47174	gbs1515-1	protein_coding	Unknown	724.328	228.158	218.059	1373.27	1400.48	963.942
transcript:CAD47175	gbs1516-1	protein_coding	Unknown	94.8531	35.6992	27.0147	170.717	175.176	115.039
transcript:CAD47176	gbs1517-1	protein_coding	Unknown	82.5375	26.3431	22.4403	158.1	158.595	102.06
transcript:CAD47177	gbs1518-1	protein_coding	Unknown	80.1702	35.3141	27.0379	153.521	156.967	101.844
transcript:CAD47178	gbs1519-1	protein_coding	Unknown	99.0573	49.7817	37.4348	180.686	189.922	128.099
transcript:CAD47179	gbs1520-1	protein_coding	Unknown	78.8869	44.4904	30.1431	144.154	156.643	102.833
transcript:CAD47180	gbs1521-1	protein_coding	Unknown	62.3493	34.4538	26.3658	111.664	123.332	85.055
transcript:CAD47181	gbs1522-1	protein_coding	Unknown	102.017	73.4719	51.1989	193.753	213.94	148.72
transcript:CAD47182	gbs1523-1	protein_coding	Unknown	80.2528	65.4291	45.4121	146.058	164.102	122.422
transcript:CAD47183	gbs1524-1	protein_coding	Unknown	89.2687	82.4537	55.4566	151.344	167.507	134.074
transcript:CAD47184	gbs1525-1	protein_coding	Unknown	75.2056	78.3984	49.7313	114.094	126.559	110.528
transcript:CAD47185	gbs1526-1	protein_coding	Unknown	60.7967	60.8298	41.2048	87.621	96.2664	88.3338
transcript:CAD47186	gbs1527-1	protein_coding	Unknown	73.2837	78.3304	44.7682	107.062	110.259	114.418
transcript:CAD47187	gbs1528-1	protein_coding	Unknown	54.8363	47.8539	31.5392	59.9866	64.3842	71.2567
transcript:CAD47188	gbs1529-1	protein_coding	Unknown	55.2579	13.4564	14.6578	39.1224	18.0621	40.2732
transcript:CAD47189	gbs1530-1	protein_coding	Unknown	232.481	245	138.827	146.87	132.675	157.145
transcript:CAD47190	UvrB-1	protein_coding	excinuclease ABC chain B	138.458	152.383	88.0372	126.619	111.725	110.746
transcript:CAD47191	gbs1532-1	protein_coding	Unknown	289.933	149.149	153.616	147.845	97.1299	73.3455
transcript:CAD47192	glnP-1	protein_coding	glutamine ABC transporter permease and substrate binding protein	216.47	806.472	342.226	279.787	137.95	54.4352
transcript:CAD47193	glnQ-1	protein_coding	glutamine ABC transporter ATP-binding protein	298.744	1039.5	498.894	437.488	225.93	65.5197
transcript:CAD47194	gbs1535-1	protein_coding	Unknown	74.5501	30.2167	35.3113	42.2259	171.093	61.7516
transcript:CAD47195	gbs1536-1	protein_coding	Unknown	167.722	358.6	378.295	157.288	111.158	130.943
transcript:CAD47196	gbs1537-1	protein_coding	Unknown	81.8226	117.699	70.5293	79.0472	69.0047	64.0396
transcript:CAD47197	gbs1538-1	protein_coding	Unknown	74.7498	43.667	33.6338	84.8394	83.133	98.9281
transcript:CAD47198	gbs1539-1	protein_coding	unknown	225.589	310.3	260.579	245.102	264.137	421.29
transcript:CAD47199	gbs1540-1	protein_coding	Unknown	82.5658	113.895	78.364	84.028	81.4691	83.9363
transcript:CAD47200	gbs1541-1	protein_coding	unknown	13.2023	47.6227	22.8266	12.5025	13.2196	14.2112
transcript:CAD47201	gbs1542-1	protein_coding	Unknown	216.697	603.807	453.008	116.901	139.711	246.611
transcript:CAD47202	gbs1543-1	protein_coding	Unknown	51.4269	125.441	85.2359	56.4115	55.3582	60.4843
transcript:CAD47203	gbs1544-1	protein_coding	Unknown	87.3022	275.936	231.447	77.1344	92.6418	85.7838
transcript:CAD47204	gbs1545-1	protein_coding	Unknown	32.8178	28.4036	23.0683	30.3012	34.1708	34.5238
transcript:CAD47205	gbs1546-1	protein_coding	unknown	135.556	55.7558	45.5799	85.3327	75.9503	64.6868
transcript:CAD47206	gbs1547-1	protein_coding	Unknown	258.732	216.913	166.673	232.798	231.682	153.407
transcript:CAD47207	gbs1548-1	protein_coding	Unknown	142.111	98.2837	69.8448	140.067	131.479	84.6036
transcript:CAD47208	gbs1549-1	protein_coding	Unknown	1535.24	450.907	562.743	1265.58	1353.67	811.97
transcript:CAD47209	gbs1550-1	protein_coding	Unknown	135.367	39.4537	35.2354	174.637	173.885	99.7835
transcript:CAD47210	gbs1551-1	protein_coding	Unknown	17.7325	19.652	11.0659	12.2409	15.4879	13.101
transcript:CAD47211	gbs1552-1	protein_coding	Unknown	19.4219	25.0706	11.4992	13.9877	15.2614	15.6871
transcript:CAD47212	gbs1553-1	protein_coding	Unknown	18.6281	27.675	13.2529	33.8029	39.2519	30.5406
transcript:CAD47213	gbs1554-1	protein_coding	Unknown	16.5383	17.5946	8.9591	27.0494	32.8172	26.2137
transcript:CAD47214	gbs1555-1	protein_coding	Unknown	12.6653	8.58933	3.61719	18.4712	21.5348	19.0375
transcript:CAD47215	gbs1556-1	protein_coding	Unknown	12.0972	13.8478	9.99719	8.79143	8.43248	21.3329
transcript:CAD47217	gbs1558-1	protein_coding	unknown	288.591	153.568	96.4328	190.329	186.846	151.146
transcript:CAD47218	gbs1559-1	protein_coding	Unknown	258.996	206.762	151.835	251.094	270.597	279.725
transcript:CAD47219	gbs1560-1	protein_coding	Unknown	198.536	169.528	112.811	182.064	183.202	239.274
transcript:CAD47220	gbs1561-1	protein_coding	Unknown	198.192	223.116	139.044	175.766	182.023	227.262
transcript:CAD47221	gbs1562-1	protein_coding	Unknown	143.673	176.564	117.013	119.474	125.311	166.027
transcript:CAD47222	gbs1563-1	protein_coding	Unknown	33.847	21.3709	16.2809	16.8184	14.4003	22.7488
transcript:CAD47223	gbs1564-1	protein_coding	Unknown	25.7136	10.4187	9.22319	11.525	9.29557	9.16611
transcript:CAD47224	gbs1565-1	protein_coding	Unknown	38.2223	10.4937	9.49188	17.4752	10.8907	12.7715
transcript:CAD47225	gbs1566-1	protein_coding	Unknown	42.1275	34.0731	26.0131	24.0719	19.0172	26.519
transcript:CAD47226	gbs1567-1	protein_coding	Unknown	184.2	210.094	294.089	181.906	238.998	2621.03
transcript:CAD47227	gbs1568-1	protein_coding	unknown	451.979	498.459	397.021	299.56	308.728	374.945
transcript:CAD47228	gbs1569-1	protein_coding	unknown	90.4547	120.823	86.7522	58.8275	64.2062	69.1303
transcript:CAD47229	gbs1570-1	protein_coding	unknown	155.492	222.182	141.18	122.701	116.013	97.6829
transcript:CAD47230	frr-1	protein_coding	ribosome recycling factor	575.29	668.931	436.272	553.665	563.035	528.884
transcript:CAD47231	pyrH-1	protein_coding	uridylate kinase	352.945	259.106	183.781	349.88	354.181	286.273
transcript:CAD47232	gbs1573-1	protein_coding	unknown	8.56159	5.24132	3.19139	16.1551	19.8078	11.7293
transcript:CAD47233	gbs1574-1	protein_coding	unknown	7.87061	3.90885	2.52934	12.8549	15.0368	8.55452
transcript:CAD47234	gbs1575-1	protein_coding	unknown	6.15231	3.48457	2.55687	12.2071	13.6588	4.91426
transcript:CAD47235	gbs1576-1	protein_coding	unknown	5.1609	2.75287	2.46952	10.4988	11.9402	4.6724
transcript:CAD47236	gbs1577-1	protein_coding	unknown	3.60923	1.94931	1.22882	7.59047	8.24195	3.52447
transcript:CAD47237	rplA-1	protein_coding	ribosomal protein L1	376.64	258.151	172.6	324.004	229.136	294.235
transcript:CAD47238	rplK-1	protein_coding	ribosomal protein L11	688.98	388.28	245.732	584.639	417.641	655.644
transcript:CAD47239	gbs1580-1	protein_coding	unknown	20.7757	15.56	11.2378	9.34455	8.42919	10.9786
transcript:CAD47240	gbs1581-1	protein_coding	unknown	17.4134	14.7527	8.07293	7.06714	6.76049	7.87108
transcript:CAD47241	gbs1582-1	protein_coding	unknown	41.712	48.4635	24.048	24.4063	15.119	22.3566
transcript:CAD47242	gbs1583-1	protein_coding	unknown	17.1697	18.4406	10.7678	8.31957	12.6574	12.5283
transcript:CAD47243	gbs1584-1	protein_coding	unknown	38.58	22.7901	15.8757	58.8351	65.6249	57.5957
transcript:CAD47244	gbs1585-1	protein_coding	Unknown	172.914	28.0504	34.0296	94.5208	84.9738	43.4587
transcript:CAD47245	gbs1586-1	protein_coding	Unknown	133.42	55.073	44.4273	55.4754	53.2538	24.7408
transcript:CAD47246	gbs1587-1	protein_coding	Unknown	669.609	52.2834	123.204	652.354	768.325	301.053
transcript:CAD47247	gbs1588-1	protein_coding	unknown	708.104	72.2136	135.461	689.643	832.243	341.071
transcript:CAD47248	gbs1589-1	protein_coding	unknown	339.4	97.3254	176.887	207.107	257.162	249.253
transcript:CAD47249	gbs1590-1	protein_coding	Unknown	69.0238	73.1844	57.5286	58.4067	80.2071	114.126
transcript:CAD47250	gbs1591-1	protein_coding	Unknown	85.7531	98.6587	69.0787	85.1003	85.3688	61.464
transcript:CAD47251	gbs1592-1	protein_coding	Unknown	640.101	629.235	402.008	739.204	730.866	464.642
transcript:CAD47252	gbs1593-1	protein_coding	Unknown	252.85	255.724	139.285	251.097	231.86	158.131
transcript:CAD47253	gbs1594-1	protein_coding	Unknown	94.2983	97.6877	51.5337	83.7574	74.6365	52.5585
transcript:CAD47254	gbs1595-1	protein_coding	Unknown	32.6333	71.4584	44.9787	25.424	27.228	20.5398
transcript:CAD47255	gbs1596-1	protein_coding	Unknown	27.9414	59.2125	32.1429	20.2793	23.3917	14.2039
transcript:CAD47256	gbs1597-1	protein_coding	unknown	73.2089	106.759	53.7689	93.0208	106.067	65.1462
transcript:CAD47257	gbs1598-1	protein_coding	Unknown	423.443	795.18	307.908	527.113	601.496	409.919
transcript:CAD47258	gbs1599-1	protein_coding	Unknown	381.144	683.086	303.885	540.249	547.203	405.151
transcript:CAD47259	gbs1600-1	protein_coding	Unknown	56.9308	95.9727	47.985	71.5742	86.5751	50.1877
transcript:CAD47260	gbs1601-1	protein_coding	Unknown	58.4852	157.328	260.21	71.5043	80.6053	63.0846
transcript:CAD47261	gbs1602-1	protein_coding	Unknown	122.399	384.48	216.675	135.417	149.692	144.674
transcript:CAD47262	gbs1603-1	protein_coding	Unknown	22.6381	28.2307	29.2915	23.7504	23.6263	20.3218
transcript:CAD47264	gbs1605-1	protein_coding	Unknown	9.37284	2.78439	2.39317	11.1494	13.3165	9.27905
transcript:CAD47265	gbs1606-1	protein_coding	Unknown	9.36258	2.35821	1.95014	9.02809	11.274	7.38237
transcript:CAD47266	gbs1607-1	protein_coding	Unknown	6.74887	1.29903	1.17043	5.98129	7.56434	4.47598
transcript:CAD47267	gbs1608-1	protein_coding	Unknown	10.6112	1.84193	1.82018	8.48439	11.3529	5.73464
transcript:CAD47268	gbs1609-1	protein_coding	Unknown	5.93076	0.662242	1.14327	5.75904	6.96983	3.29244
transcript:CAD47269	gbs1610-1	protein_coding	Unknown	18.3335	12.8773	9.46498	6.91943	5.33194	6.03896
transcript:CAD47270	metS-1	protein_coding	methionyl-tRNA synthetase	194.396	153.277	120.666	107.858	114.063	103.683
transcript:CAD47271	gbs1612-1	protein_coding	Unknown	50.2734	35.3278	30.9756	58.5742	68.8171	46.6867
transcript:CAD47272	gbs1613-1	protein_coding	Unknown	36.9132	13.4482	8.29692	40.6487	33.8704	23.6434
transcript:CAD47273	gbs1614-1	protein_coding	Unknown	115.795	97.4814	75.6629	49.8657	58.0627	67.9855
transcript:CAD47274	gbs1615-1	protein_coding	Unknown	210.335	175.966	128.498	101.724	120.809	143.145
transcript:CAD47275	gbs1616-1	protein_coding	Unknown	167.631	152.217	120.377	88.2033	101.784	122.543
transcript:CAD47276	gbs1617-1	protein_coding	Unknown	146.626	174.067	146.182	52.6568	50.9593	45.7823
transcript:CAD47277	gbs1618-1	protein_coding	Unknown	146.961	174.376	148.214	47.5708	47.1601	39.2897
transcript:CAD47278	gbs1619-1	protein_coding	Unknown	133.757	134.038	131.625	22.5004	23.4367	81.915
transcript:CAD47279	gbs1620-1	protein_coding	Unknown	125.07	104.247	95.222	24.472	22.6391	68.5755
transcript:CAD47280	serC-1	protein_coding	Unknown	77.4442	53.1435	54.3424	17.17	18.9218	44.2348
transcript:CAD47281	gbs1622-1	protein_coding	Unknown	39.5758	16.0283	9.5866	65.394	69.3435	42.9534
transcript:CAD47282	gbs1623-1	protein_coding	Unknown	129.695	142.624	82.293	125.541	106.494	75.828
transcript:CAD47283	gbs1624-1	protein_coding	Unknown	248.063	321.237	165.97	213.365	196.73	132.543
transcript:CAD47284	gbs1625-1	protein_coding	Unknown	96.5946	107.755	57.4722	86.5381	76.72	53.3897
transcript:CAD47285	gbs1626-1	protein_coding	unknown	83.2563	114.611	62.3444	75.7547	70.7812	51.196
transcript:CAD47286	gbs1627-1	protein_coding	Unknown	3.93991	3.31711	2.16729	3.55604	3.35235	2.50049
transcript:CAD47287	gbs1628-1	protein_coding	Unknown	3.72794	2.77013	1.47865	3.29565	3.5134	2.12527
transcript:CAD47288	gbs1629-1	protein_coding	unknown	3.10656	2.70347	1.2527	2.5929	2.60622	1.98088
transcript:CAD47289	gbs1630-1	protein_coding	Unknown	1.67143	0.694153	0.639746	1.49034	1.03576	0.875187
transcript:CAD47290	gbs1631-1	protein_coding	unknown	1.49	0.795635	0.687155	1.25271	1.37384	0.879723
transcript:CAD47291	gbs1632-1	protein_coding	unknown	2.35814	2.69474	1.88494	1.67167	1.30184	0.969298
transcript:CAD47292	gbs1633-1	protein_coding	unknown	57.4681	116.834	106.832	35.5031	53.8025	98.0668
transcript:CAD47293	clpP-1	protein_coding	ATP-dependent CLP protease proteolytic subunit	342.542	1190.36	527.057	116.86	101.221	264.82
transcript:CAD47294	upp-1	protein_coding	uracil phosphoribosyltransferase	112.345	209.547	122.493	62.8228	55.5628	82.8907
transcript:CAD47295	gbs1636-1	protein_coding	unknown	46.6388	71.3833	35.5118	16.3215	14.5821	16.9458
transcript:CAD47296	gbs1637-1	protein_coding	Unknown	40.0962	15.4496	12.4167	13.3525	16.2293	16.5865
transcript:CAD47297	gbs1638-1	protein_coding	Unknown	97.9495	27.1305	25.6251	28.7899	23.9746	19.0472
transcript:CAD47298	gbs1639-1	protein_coding	Unknown	219.643	72.1751	49.1767	96.3293	109.019	74.2388
transcript:CAD47299	gbs1640-1	protein_coding	Unknown	242.731	75.0846	59.3177	109.786	120.3	85.7865
transcript:CAD47300	gbs1641-1	protein_coding	Unknown	1540.49	616.709	562.474	2978.75	3209.71	1742.82
transcript:CAD47301	gbs1642-1	protein_coding	Unknown	359.474	152.917	116.603	659.03	713.174	400.519
transcript:CAD47302	gbs1643-1	protein_coding	unknown	386.005	155.069	107.517	673.082	728.81	405.091
transcript:CAD47303	gbs1644-1	protein_coding	unknown	294.735	125.563	89.3533	504.696	534.195	321.783
transcript:CAD47304	gbs1645-1	protein_coding	Unknown	346.579	182.672	127.03	534.479	570.417	363.197
transcript:CAD47305	gbs1646-1	protein_coding	Unknown	597.513	340.292	233.342	960.143	965.744	625.105
transcript:CAD47306	gbs1647-1	protein_coding	Unknown	344.908	224.308	149.157	512.827	544.557	350.603
transcript:CAD47307	gbs1648-1	protein_coding	Unknown	240.491	172.301	107.403	348.533	368.26	249.093
transcript:CAD47308	gbs1649-1	protein_coding	Unknown	240.1	167.567	98.7868	334.949	334.639	262.215
transcript:CAD47309	gbs1650-1	protein_coding	Unknown	1623.08	1400.31	895.498	2056.06	2267.95	2368.69
transcript:CAD47310	gbs1651-1	protein_coding	Unknown	7.13367	16.2853	10.9677	5.46434	4.99934	3.77477
transcript:CAD47311	gbs1652-1	protein_coding	Unknown	73.2772	116.239	69.9021	85.4378	97.4576	80.5071
transcript:CAD47312	gbs1653-1	protein_coding	Unknown	339.306	326.037	291.724	319.591	357.666	347.481
transcript:CAD47313	gbs1654-1	protein_coding	Unknown	634.852	481.75	329.375	577.494	545.498	560.281
transcript:CAD47314	gbs1655-1	protein_coding	Unknown	276.568	168.917	109.084	227.09	191.745	130.152
transcript:CAD47315	gbs1656-1	protein_coding	Unknown	84.913	239.534	117.354	99.1154	87.7301	163.707
transcript:CAD47316	gbs1657-1	protein_coding	Unknown	86.2694	87.925	65.2465	77.0176	69.848	108.703
transcript:CAD47317	gbs1658-1	protein_coding	Unknown	200.097	154.919	118.418	364.806	347.867	241.126
transcript:CAD47318	gbs1659-1	protein_coding	Unknown	141.721	94.3427	70.7524	242.466	229.226	165.82
transcript:CAD47319	gbs1660-1	protein_coding	Unknown	22.1267	20.8964	14.8361	25.1985	24.943	19.0625
transcript:CAD47320	gbs1661-1	protein_coding	Unknown	154.318	62.5843	44.9806	259.244	267.255	188.052
transcript:CAD47321	gbs1662-1	protein_coding	Unknown	267.134	112.346	69.9309	346.308	409.291	262.685
transcript:CAD47322	gbs1663-1	protein_coding	Unknown	297.321	140.303	78.3063	433.214	523.395	305.799
transcript:CAD47323	murC-1	protein_coding	Unknown	269.893	143.965	79.796	386.193	508.854	351.339
transcript:CAD47324	gbs1665-1	protein_coding	Unknown	218.904	105.609	67.3785	275.018	369.796	262.71
transcript:CAD47325	gbs1666-1	protein_coding	Unknown	265.684	149.166	106.899	402.784	558.885	389.652
transcript:CAD47326	gbs1667-1	protein_coding	Unknown	263.965	213.178	145.955	277.053	290.137	192.21
transcript:CAD47327	dnaI-1	protein_coding	Unknown	172.649	143.63	87.9474	176.324	191.867	135.669
transcript:CAD47328	gbs1669-1	protein_coding	Unknown	108.245	69.228	42.9454	115.718	125.887	86.1381
transcript:CAD47329	gbs1670-1	protein_coding	Unknown	112.463	69.5141	41.0688	107.882	112.505	88.7968
transcript:CAD47330	gbs1671-1	protein_coding	Unknown	225.609	138.762	94.3172	232.422	220.179	174.797
transcript:CAD47331	gbs1672-1	protein_coding	Unknown	1175.14	658.12	469.885	924.072	875.217	572.677
transcript:CAD47332	gbs1673-1	protein_coding	Unknown	38.6341	58.0011	36.8174	46.1555	44.3068	41.7536
transcript:CAD47333	gbs1674-1	protein_coding	Unknown	233.851	589.065	398.368	106.34	103.739	203.933
transcript:CAD47334	gbs1675-1	protein_coding	Unknown	279.992	915.091	566.398	110.616	94.2333	221.069
transcript:CAD47335	gidB-1	protein_coding	Unknown	69.2384	86.7099	55.0384	40.7898	36.7703	32.5764
transcript:CAD47336	gbs1677-1	protein_coding	Unknown	106.876	98.6873	59.6558	71.5664	64.8087	52.8088
transcript:CAD47337	gbs1678-1	protein_coding	Unknown	110.849	94.2255	56.3914	70.8421	69.3915	53.5064
transcript:CAD47338	gbs1679-1	protein_coding	Unknown	253.906	78.2627	66.1838	193.742	184.924	93.4516
transcript:CAD47339	gbs1680-1	protein_coding	Unknown	160.516	60.7054	41.4826	121.984	114.813	59.0849
transcript:CAD47340	gbs1681-1	protein_coding	Unknown	175.367	74.3186	52.883	115.502	110.584	63.5928
transcript:CAD47341	gbs1682-1	protein_coding	Unknown	101.975	31.3149	35.54	18.9755	14.7293	17.0519
transcript:CAD47342	gbs1683-1	protein_coding	Unknown	21.2899	6.71327	5.5854	13.6564	5.40819	6.94298
transcript:CAD47343	gbs1684-1	protein_coding	Unknown	303.289	302.519	244.748	535.664	771.416	1048.24
transcript:CAD47344	gbs1685-1	protein_coding	Unknown	83.5996	51.8676	41.848	111.576	132.248	119.131
transcript:CAD47345	gbs1686-1	protein_coding	Unknown	58.3477	37.1962	23.2922	103.564	126.755	93.0208
transcript:CAD47346	gbs1687-1	protein_coding	Unknown	40.6782	28.4958	14.4514	123.673	156.169	98.2583
transcript:CAD47347	gbs1688-1	protein_coding	Unknown	33.0298	41.3156	26.2925	73.0233	90.2282	51.5039
transcript:CAD47348	gbs1689-1	protein_coding	Unknown	36.303	42.7156	35.7045	30.3784	37.6787	53.6158
transcript:CAD47349	gbs1690-1	protein_coding	Unknown	18.0514	17.9694	14.524	29.8068	37.4707	25.7449
transcript:CAD47350	gbs1691-1	protein_coding	Unknown	241.722	113.321	164.211	62.5569	97.8573	60.7221
transcript:CAD47351	gbs1692-1	protein_coding	Unknown	125.752	64.3117	96.0088	23.4895	27.9567	20.7013
transcript:CAD47352	gbs1693-1	protein_coding	Unknown	38.3741	19.3083	26.9745	7.12158	10.545	7.91853
transcript:CAD47353	gbs1694-1	protein_coding	Unknown	1712.48	1206.95	1258.55	251.528	456.141	773.12
transcript:CAD47354	gbs1695-1	protein_coding	Unknown	2230.83	1388.24	1652.83	612.733	1140.49	1431.65
transcript:CAD47355	gbs1696-1	protein_coding	Unknown	2486.98	1361.23	1630.72	921.387	1715.18	1882.41
transcript:CAD47356	gbs1697-1	protein_coding	Unknown	1932.06	782.555	1047.2	1049.07	1868.92	2087.78
transcript:CAD47357	gbs1698-1	protein_coding	Unknown	822.415	1574.7	1562.16	782.701	923.804	775.134
transcript:CAD47358	gbs1699-1	protein_coding	Unknown	27.1281	18.1627	13.8514	39.3949	28.8155	25.1969
transcript:CAD47359	gbs1700-1	protein_coding	Unknown	33.9359	19.1699	10.8137	50.5586	35.9486	30.8125
transcript:CAD47360	gbs1701-1	protein_coding	Unknown	223.542	125.965	75.2354	360.271	289	225.439
transcript:CAD47361	gbs1702-1	protein_coding	unknown	27.7944	16.093	8.70895	46.7778	28.7786	28.4585
transcript:CAD47362	gbs1703-1	protein_coding	unknown	121.111	100.045	61.0893	183.312	106.622	118.137
transcript:CAD47363	gbs1704-1	protein_coding	unknown	147.484	113.493	57.5507	182.197	117.243	126.127
transcript:CAD47364	gbs1705-1	protein_coding	Unknown	122.976	113.237	58.7735	151.196	88.6795	107.385
transcript:CAD47365	gbs1706-1	protein_coding	Unknown	131.947	139.631	66.0427	159.527	99.9103	117.039
transcript:CAD47366	gbs1707-1	protein_coding	Unknown	270.773	299.581	149.314	367.635	224.129	280.733
transcript:CAD47367	gbs1708-1	protein_coding	Unknown	67.448	61.3016	31.0405	92.8337	57.623	73.1968
transcript:CAD47368	gbs1709-1	protein_coding	Unknown	43.096	43.256	25.9496	60.2215	38.9248	52.6786
transcript:CAD47369	gbs1710-1	protein_coding	Unknown	34.3336	29.0201	19.7871	64.5645	44.7239	30.1117
transcript:CAD47370	gbs1711-1	protein_coding	Unknown	246.335	173.851	119.459	326.749	249.591	144.675
transcript:CAD47371	gbs1712-1	protein_coding	Unknown	199.587	122.911	75.6253	280.67	209.207	108.226
transcript:CAD47372	gbs1713-1	protein_coding	Unknown	836.031	495.864	287.713	1138.08	823.289	407.091
transcript:CAD47373	gbs1714-1	protein_coding	Unknown	8.28846	17.6501	9.23095	725.727	518.41	89.4967
transcript:CAD47374	gbs1715-1	protein_coding	Unknown	6.84863	11.1645	5.9291	366.189	249.575	43.992
transcript:CAD47375	gbs1716-1	protein_coding	Unknown	6.74991	10.0576	4.80492	167.33	120.873	27.9359
transcript:CAD47376	gbs1717-1	protein_coding	Unknown	44.0262	111.92	78.0329	656.225	482.326	281.714
transcript:CAD47377	gbs1718-1	protein_coding	Unknown	25.0105	129.934	66.7246	32.3332	25.1857	27.2613
transcript:CAD47378	gbs1719-1	protein_coding	Unknown	96.4492	284.578	123.587	130.552	109.242	98.4518
transcript:CAD47379	gbs1720-1	protein_coding	Unknown	77.0165	243.11	102.96	101.94	87.8317	65.8161
transcript:CAD47380	gbs1721-1	protein_coding	Unknown	1566.93	5706.77	3234.22	1672.5	2056.12	4231.15
transcript:CAD47381	gbs1722-1	protein_coding	Unknown	121.17	51.3309	56.6293	138.118	178.818	236.627
transcript:CAD47382	gbs1723-1	protein_coding	Unknown	87.0477	40.548	35.1004	134.778	178.78	188.63
transcript:CAD47383	gbs1724-1	protein_coding	Unknown	10.01	19.3497	11.708	21.3921	18.0968	18.8682
transcript:CAD47384	gbs1725-1	protein_coding	Unknown	45.7031	101.425	63.132	99.6437	80.6951	74.6907
transcript:CAD47385	recG-1	protein_coding	Unknown	124.481	131.877	93.699	113.907	121.549	74.3641
transcript:CAD47386	gbs1727-1	protein_coding	Unknown	501.696	241.645	179.688	405.57	368.355	261.489
transcript:CAD47387	gbs1728-1	protein_coding	unknown	250.507	92.6378	74.9658	252.176	242.586	136.096
transcript:CAD47388	gbs1729-1	protein_coding	unknown	329.405	91.5753	99.5923	343.001	332.439	177.768
transcript:CAD47389	gbs1730-1	protein_coding	unknown	202.153	51.1503	49.3161	214.106	207.991	117.089
transcript:CAD47390	gbs1731-1	protein_coding	Unknown	294.158	168.211	116.944	356.798	366.809	217.684
transcript:CAD47391	gbs1732-1	protein_coding	Unknown	58.8772	28.8568	34.0759	155.596	307.908	79.9359
transcript:CAD47392	gbs1733-1	protein_coding	Unknown	20.9947	4.55186	37.8271	145.185	309.269	75.7779
transcript:CAD47393	gbs1734-1	protein_coding	Unknown	60.7843	13.6457	318.576	601.831	1077.1	242.352
transcript:CAD47394	gbs1735-1	protein_coding	Unknown	65.5608	14.6326	77.0752	197.645	327.33	111.611
transcript:CAD47395	gbs1736-1	protein_coding	Unknown	108.958	19.3784	112.659	371.178	616.708	189.778
transcript:CAD47396	gbs1737-1	protein_coding	Unknown	222.281	254.709	184.232	187.928	193.447	177.797
transcript:CAD47397	gbs1738-1	protein_coding	Unknown	392.634	541.997	319.266	364.105	372.977	338.656
transcript:CAD47398	gbs1739-1	protein_coding	Unknown	226.748	221.646	131.51	266.407	266.851	223.803
transcript:CAD47399	gbs1740-1	protein_coding	Unknown	0	0	0	0	0	0
transcript:CAD47400	gbs1741-1	protein_coding	Unknown	0	0	0	0	0	0
transcript:CAD47401	gbs1742-1	protein_coding	Unknown	0	0	0	0	0	0
transcript:CAD47402	gbs1743-1	protein_coding	Unknown	0	0	0	0	0	0
transcript:CAD47403	gbs1744-1	protein_coding	Unknown	0	0	0	0	0	0
transcript:CAD47404	gbs1745-1	protein_coding	Unknown	0	0	0	0	0	0
transcript:CAD47405	gbs1746-1	protein_coding	unknown	0	0	0	0	0	0
transcript:CAD47407	gbs1748-1	protein_coding	Unknown	0	0	0	0	0	0
transcript:CAD47408	gbs1749-1	protein_coding	Unknown	0	0	0	0	0.051623	0
transcript:CAD47409	gbs1750-1	protein_coding	Unknown	88.8285	81.1217	62.3014	68.6332	90.563	89.611
transcript:CAD47410	gbs1751-1	protein_coding	Unknown	59.0538	71.3739	48.0053	38.5458	45.9117	51.4596
transcript:CAD47411	gbs1752-1	protein_coding	Unknown	245.038	150.193	72.1485	107.359	100.414	92.6026
transcript:CAD47412	gbs1753-1	protein_coding	unknown	178.629	85.2707	40.0815	71.5581	68.3129	56.2236
transcript:CAD47413	uvrA-1	protein_coding	excinuclease ABC (subunit A)	106.106	73.2148	61.8723	61.9746	52.9592	49.0007
transcript:CAD47414	gbs1755-1	protein_coding	Unknown	149.568	74.561	42.7767	167.338	170.268	129.954
transcript:CAD47415	gbs1756-1	protein_coding	Unknown	125.777	50.0292	27.7602	124.349	112.401	85.9562
transcript:CAD47416	rpsR-1	protein_coding	30S ribosomal protein S18	1865.58	2702.6	1769.43	1218.48	994	1042.4
transcript:CAD47417	gbs1758-1	protein_coding	Unknown	964.129	1291.22	663.097	618.405	484.66	560.454
transcript:CAD47418	rpsF-1	protein_coding	30S ribosomal protein S6	2012.66	2297.73	1283.7	1241.1	953.979	1130.09
transcript:CAD47419	gbs1760-1	protein_coding	Unknown	32.4458	28.1092	18.836	29.3542	25.8779	17.5634
transcript:CAD47420	gbs1761-1	protein_coding	Unknown	33.5159	52.2134	32.1296	24.0831	28.6816	16.2959
transcript:CAD47421	gbs1762-1	protein_coding	Unknown	241.755	307.848	339.699	243.53	272.148	148.747
transcript:CAD47422	gbs1763-1	protein_coding	Unknown	120.366	89.5963	65.7119	136.64	150.293	80.0597
transcript:CAD47423	gbs1764-1	protein_coding	Unknown	60.7208	52.1749	29.377	77.0225	81.2261	49.3282
transcript:CAD47424	gbs1765-1	protein_coding	Unknown	125.588	117.474	84.3348	122.634	109.919	110.589
transcript:CAD47425	gbs1766-1	protein_coding	Unknown	313.666	275.398	221.846	339.771	283.369	315.919
transcript:CAD47426	gbs1767-1	protein_coding	Unknown	88.9614	36.0012	22.9651	72.4038	50.0199	31.619
transcript:CAD47427	gbs1768-1	protein_coding	Unknown	66.7617	47.5898	38.0035	52.5431	40.5557	27.1305
transcript:CAD47428	gbs1769-1	protein_coding	Unknown	41.3989	19.5515	13.6919	36.6194	29.9074	13.0851
transcript:CAD47429	gbs1770-1	protein_coding	Unknown	749.615	827.228	610.451	718.959	1081.4	1201.16
transcript:CAD47430	gbs1771-1	protein_coding	Unknown	76.0454	60.1347	37.2665	85.9806	85.4072	55.6963
transcript:CAD47431	gbs1772-1	protein_coding	Unknown	881.744	972.598	740.024	3155.54	4717.78	2445.59
transcript:CAD47432	gbs1773-1	protein_coding	Unknown	191.325	188.023	125.912	692.253	1112.06	403.213
transcript:CAD47433	gbs1774-1	protein_coding	Unknown	68.4654	45.831	31.9527	28.6045	31.0877	38.1072
transcript:CAD47434	gbs1775-1	protein_coding	Unknown	66.7755	42.7584	34.3042	30.8873	35.4271	36.6194
transcript:CAD47435	gbs1776-1	protein_coding	Unknown	26.2751	10.4247	10.498	14.9633	13.5042	9.97584
transcript:CAD47436	gbs1777-1	protein_coding	Unknown	189.928	57.6085	56.8793	26.8538	20.6406	45.9414
transcript:CAD47437	gbs1778-1	protein_coding	Unknown	1536.55	524.18	573.365	500.301	758.167	973.656
transcript:CAD47438	gbs1779-1	protein_coding	Unknown	302.489	58.2639	72.741	84.1578	134.766	107.937
transcript:CAD47439	gbs1780-1	protein_coding	Unknown	37.7501	35.0152	16.5961	27.9831	23.6553	33.3194
transcript:CAD47440	gbs1781-1	protein_coding	Unknown	79.8976	57.1409	38.3349	44.6089	34.8317	56.8502
transcript:CAD47441	gbs1782-1	protein_coding	Unknown	197.755	119.949	107.228	106.901	85.7643	151.507
transcript:CAD47442	gbs1783-1	protein_coding	Unknown	196.291	139.606	118.694	93.6202	57.3168	129.587
transcript:CAD47443	gbs1784-1	protein_coding	Unknown	328.893	50.7924	47.22	434.326	507.139	288.054
transcript:CAD47444	gbs1785-1	protein_coding	Unknown	390.511	71.9747	68.2619	509.601	600.233	351.851
transcript:CAD47445	gbs1786-1	protein_coding	Unknown	1013.96	343.905	272.584	1549.92	1813.82	1126.79
transcript:CAD47446	gbs1787-1	protein_coding	Unknown	712.625	324.723	233.777	970.271	1112.23	717.103
transcript:CAD47447	gbs1788-1	protein_coding	Unknown	881.185	480.093	320.736	988.01	1123.56	779.009
transcript:CAD47448	gbs1789-1	protein_coding	Unknown	875.654	429.978	313.581	850.679	948.475	648.228
transcript:CAD47449	gbs1790-1	protein_coding	Unknown	21.6915	12.801	9.76268	23.9319	40.7809	38.4281
transcript:CAD47450	gbs1791-1	protein_coding	Unknown	150.024	315.818	192.338	96.3697	82.8526	91.6073
transcript:CAD47451	gbs1792-1	protein_coding	Unknown	188.803	60.9764	43.5544	41.3992	67.7588	171.768
transcript:CAD47452	gbs1793-1	protein_coding	Unknown	37.319	25.8502	17.8751	22.0277	24.9304	32.7312
transcript:CAD47453	gbs1794-1	protein_coding	Unknown	36.2485	18.3045	9.57951	19.2698	24.8952	21.9642
transcript:CAD47454	gbs1795-1	protein_coding	Unknown	59.719	19.1316	14.3355	81.281	87.5299	77.9183
transcript:CAD47455	gbs1796-1	protein_coding	Unknown	151.673	109.656	63.4208	147.885	149.577	129.403
transcript:CAD47456	gbs1797-1	protein_coding	Unknown	63.3929	46.9066	28.6612	70.5073	65.0495	46.0493
transcript:CAD47457	gbs1798-1	protein_coding	30S ribosomal protein S14	1410.39	4087.88	1854.2	3341	2358.06	727.986
transcript:CAD47458	gbs1799-1	protein_coding	Unknown	16.2741	15.2387	9.7411	13.8016	6.54436	7.03522
transcript:CAD47459	gbs1800-1	protein_coding	Unknown	71.4185	42.7339	31.8627	72.7404	70.2101	57.0062
transcript:CAD47460	gbs1801-1	protein_coding	Unknown	144.086	74.7932	53.8183	155.938	154.607	141.1
transcript:CAD47461	gbs1802-1	protein_coding	Unknown	79.4427	31.4648	23.0723	71.4589	71.3631	68.6836
transcript:CAD47462	gbs1803-1	protein_coding	Unknown	524.485	826.976	480.591	355.901	336.63	287.213
transcript:CAD47463	gbs1804-1	protein_coding	Unknown	376.641	374.376	207.494	209.335	183.154	160.143
transcript:CAD47464	gbs1805-1	protein_coding	Unknown	43.7089	63.3905	64.6077	46.2234	65.5216	33.4677
transcript:CAD47465	glnA-1	protein_coding	glutamine synthetase	176.689	763.733	388.675	359.809	421.049	294.273
transcript:CAD47466	gbs1807-1	protein_coding	Unknown	222.511	1090.51	543.171	488.636	554.631	349.254
transcript:CAD47467	gbs1808-1	protein_coding	Unknown	27.9934	33.1141	17.755	38.6695	49.3757	82.1451
transcript:CAD47468	gbs1809-1	protein_coding	Unknown	1237.54	1597.97	1074.09	960.443	1199.17	1257.37
transcript:CAD47469	gbs1810-1	protein_coding	Unknown	103.335	172.296	110.553	100.019	128.308	302.364
transcript:CAD47470	gbs1811-1	protein_coding	glyceraldehyde 3-phosphate dehydrogenase	5412.16	6923.38	5276.85	3586.04	4077.88	4119.06
transcript:CAD47471	fusA-1	protein_coding	translation elongation factor G	986.531	855.112	506.771	977.452	830.115	596.033
transcript:CAD47472	rpsG-1	protein_coding	ribosomal protein S7	1604.43	1045.31	571.995	1888.37	1100.76	883.316
transcript:CAD47473	rpsL-1	protein_coding	ribosomal protein S12	1992.58	1149.69	608.252	2371.62	1452.69	1130.74
transcript:CAD47474	gbs1815-1	protein_coding	Unknown	262.445	353.439	225.915	276.634	302.575	241.273
transcript:CAD47475	gbs1816-1	protein_coding	Unknown	162.084	218.439	118.541	154.72	152.566	96.5607
transcript:CAD47476	gbs1817-1	protein_coding	Unknown	121.525	122.074	69.6383	112.776	114.654	70.5115
transcript:CAD47477	gbs1818-1	protein_coding	Unknown	145.368	152.727	90.6101	127.063	133.253	74.1189
transcript:CAD47478	gbs1819-1	protein_coding	unknown	243.724	251.185	143.358	214.7	212.414	120.815
transcript:CAD47479	gbs1820-1	protein_coding	Unknown	227.875	238.718	138.43	181.413	185.135	110.571
transcript:CAD47480	gbs1821-1	protein_coding	Unknown	67.2632	68.4947	41.7341	47.1137	39.4034	30.4442
transcript:CAD47481	gbs1822-1	protein_coding	Unknown	80.7934	95.6084	53.3986	58.3532	48.4433	37.5162
transcript:CAD47482	gbs1823-1	protein_coding	unknown	0	0	0	0	0	0
transcript:CAD47483	gbs1824-1	protein_coding	unknown	44.527	63.5978	33.5607	27.2519	23.8777	18.4805
transcript:CAD47484	gbs1825-1	protein_coding	unknown	30.52	34.9875	18.3158	17.3073	15.0002	12.2798
transcript:CAD47485	gbs1826-1	protein_coding	Unknown	219.111	424.711	139.799	125.157	105.195	110.505
transcript:CAD47486	gbs1827-1	protein_coding	Unknown	64.6737	105.809	42.561	43.5935	40.1613	34.2217
transcript:CAD47487	gbs1828-1	protein_coding	Unknown	31.2623	47.7112	20.0968	17.8326	16.6612	15.8335
transcript:CAD47488	gbs1829-1	protein_coding	Unknown	17.5038	22.5998	16.9393	8.86164	7.76152	6.42761
transcript:CAD47489	gbs1830-1	protein_coding	Unknown	698.627	359.238	308.685	346.238	355.903	321.926
transcript:CAD47490	gbs1831-1	protein_coding	unknown	6863.16	4065.16	3576.04	3284.53	3340.41	3360.17
transcript:CAD47491	gbs1832-1	protein_coding	Unknown	799.01	343.929	312.039	380.91	397.526	374.584
transcript:CAD47492	gbs1833-1	protein_coding	unknown	751.658	281.969	253.255	340.564	370.815	342.412
transcript:CAD47493	gbs1834-1	protein_coding	Unknown	410.875	118.465	110.136	173.709	174.118	162.211
transcript:CAD47494	gbs1835-1	protein_coding	Unknown	548.197	195.463	178.577	206.057	204.124	202.331
transcript:CAD47495	rpmH-1	protein_coding	ribosomal protein L34	1485.6	1369.67	1557.9	765.59	718.03	587.5
transcript:CAD47496	gbs1837-1	protein_coding	Unknown	46.9521	9.05371	8.6616	21.9913	20.3914	16.0412
transcript:CAD47497	gbs1838-1	protein_coding	Unknown	226.503	687.768	173.931	432.924	114.803	96.8946
transcript:CAD47498	gbs1839-1	protein_coding	Unknown	200.539	527.44	136.796	386.025	80.6545	74.5665
transcript:CAD47499	gbs1840-1	protein_coding	unknown	5.28938	5.74924	6.74088	11.0627	6.36196	7.26583
transcript:CAD47500	gbs1841-1	protein_coding	Unknown	18.1061	51.1231	45.4226	27.7698	14.883	26.157
transcript:CAD47501	gbs1842-1	protein_coding	Unknown	25.837	22.7642	11.3042	36.1278	23.6726	40.6211
transcript:CAD47502	gbs1843-1	protein_coding	unknown	2.96349	0.522252	1.0223	2.84761	1.85268	3.53124
transcript:CAD47503	gbs1844-1	protein_coding	unknown	4.02534	1.34162	0.70078	3.04113	2.44782	3.71601
transcript:CAD47504	gbs1845-1	protein_coding	Unknown	7.81109	3.09632	2.73058	11.3611	9.12997	13.2467
transcript:CAD47505	gbs1846-1	protein_coding	Unknown	6.26006	2.9533	2.40006	7.4648	6.81794	11.2602
transcript:CAD47506	gbs1847-1	protein_coding	Unknown	9.54073	6.84034	3.94271	7.13098	7.48426	14.5222
transcript:CAD47507	gbs1848-1	protein_coding	Unknown	4.85929	2.80206	1.91281	4.45056	4.81872	12.1928
transcript:CAD47508	gbs1849-1	protein_coding	unknown	10.9265	7.39897	6.25207	5.80124	4.29899	6.15114
transcript:CAD47509	gbs1850-1	protein_coding	unknown	8.13036	32.5843	19.9408	23.2121	14.0407	18.2215
transcript:CAD47510	gbs1851-1	protein_coding	Unknown	7.68057	31.1856	18.4802	18.8196	12.5051	15.313
transcript:CAD47511	gbs1852-1	protein_coding	Unknown	7.78338	29.133	18.7147	20.6941	11.1191	19.3539
transcript:CAD47512	gbs1853-1	protein_coding	Unknown	6.46353	38.7768	27.3295	17.8677	9.58626	22.2527
transcript:CAD47513	gbs1854-1	protein_coding	Unknown	8.06938	34.0297	25.2733	16.7149	9.51528	17.1837
transcript:CAD47514	gbs1855-1	protein_coding	Unknown	120.517	459.906	409.334	107.375	41.1642	109.478
transcript:CAD47515	gbs1856-1	protein_coding	Unknown	31.9672	102.541	126.921	20.4103	8.38875	18.1682
transcript:CAD47516	gbs1857-1	protein_coding	Unknown	73.8476	119.263	77.0718	129.772	151.627	106.601
transcript:CAD47517	gbs1858-1	protein_coding	Unknown	55.3844	162.717	58.3213	64.9899	62.954	53.7591
transcript:CAD47518	purA-1	protein_coding	Unknown	82.2528	271.035	71.3892	62.8257	68.8782	57.4461
transcript:CAD47519	gbs1860-1	protein_coding	Unknown	14.8151	8.26619	6.80272	6.96281	5.76837	7.75506
transcript:CAD47520	gbs1861-1	protein_coding	Unknown	35.8956	28.0952	22.1396	30.8588	26.0241	23.659
transcript:CAD47521	gbs1862-1	protein_coding	Unknown	59.264	69.0152	37.5383	34.5309	31.2883	28.5013
transcript:CAD47522	gbs1863-1	protein_coding	Unknown	22.9656	34.7347	19.0823	19.2057	20.402	33.914
transcript:CAD47523	gbs1864-1	protein_coding	Unknown	49.7435	87.228	46.369	52.7109	59.4345	87.7301
transcript:CAD47524	gbs1865-1	protein_coding	Unknown	106.483	30.5041	21.4865	56.4628	51.922	35.8359
transcript:CAD47525	gbs1866-1	protein_coding	Unknown	95.5972	44.0314	33.2736	55.8982	50.5151	34.9217
transcript:CAD47526	gbs1867-1	protein_coding	Unknown	115.528	53.7702	39.281	72.2141	59.3271	42.1156
transcript:CAD47527	gbs1868-1	protein_coding	Unknown	108.571	62.5047	50.903	69.1714	57.4627	46.3706
transcript:CAD47528	gbs1869-1	protein_coding	Unknown	149.765	272.88	135.054	95.6235	62.0393	99.9115
transcript:CAD47529	ctsR-1	protein_coding	Unknown	75.8052	150.358	75.4126	42.3672	26.6219	53.5093
transcript:CAD47530	gbs1871-1	protein_coding	Unknown	72.5447	113.32	67.2356	47.3695	25.7507	28.0385
transcript:CAD47531	tsf-1	protein_coding	translation elongation factor EF-Ts	285.089	310.534	172.892	296.696	182.043	199.801
transcript:CAD47532	rpsB-1	protein_coding	ribosomal protein S2	669.481	385.117	270.574	553.146	340.653	415.197
transcript:CAD47533	gbs1874-1	protein_coding	Unknown	782.963	1683.38	1224.02	648.241	929.88	581.608
transcript:CAD47534	gbs1875-1	protein_coding	Unknown	516.38	921.168	663.129	617.926	896.77	595.628
transcript:CAD47535	gbs1876-1	protein_coding	Unknown	106.332	90.7099	52.2479	122.091	119.726	61.7547
transcript:CAD47536	gbs1877-1	protein_coding	ena	566.575	566.677	309.587	595.723	516.455	315.098
transcript:CAD47537	gbs1878-1	protein_coding	Unknown	99.4793	301.171	209.11	19.5776	17.8921	65.6175
transcript:CAD47538	gbs1879-1	protein_coding	Unknown	94.3197	140.458	74.9945	47.2356	33.0995	29.1939
transcript:CAD47539	gbs1880-1	protein_coding	Unknown	73.6378	154.047	101.642	26.9735	27.9742	34.4987
transcript:CAD47540	gbs1881-1	protein_coding	Unknown	64.9009	87.8464	46.3193	58.0818	63.957	38.7555
transcript:CAD47541	gbs1882-1	protein_coding	Unknown	72.6446	101.647	57.2568	79.5307	86.24	60.4369
transcript:CAD47542	gbs1883-1	protein_coding	Unknown	132.642	182.931	103.483	100.869	111.449	94.2254
transcript:CAD47543	gbs1884-1	protein_coding	Unknown	44.7392	68.7058	49.5477	74.3358	93.4124	71.2879
transcript:CAD47544	gbs1885-1	protein_coding	Unknown	3.07159	3.7606	1.73577	29.7507	56.6529	18.7851
transcript:CAD47545	gbs1886-1	protein_coding	Unknown	6.78394	5.18854	3.07537	127.051	248.402	140.908
transcript:CAD47546	gbs1887-1	protein_coding	Unknown	5.26964	4.52056	2.88036	77.0076	146.063	98.3205
transcript:CAD47547	gbs1888-1	protein_coding	Unknown	5.32942	5.08065	4.57088	37.2906	75.3013	55.9445
transcript:CAD47548	gbs1889-1	protein_coding	Unknown	4.1963	2.97936	2.14657	16.3886	31.3718	31.2935
transcript:CAD47549	gbs1890-1	protein_coding	Unknown	7.28106	5.0837	3.48725	20.0707	31.4971	59.9207
transcript:CAD47550	gbs1891-1	protein_coding	Unknown	8.98345	16.7376	10.7023	19.6645	25.525	22.2732
transcript:CAD47551	gbs1892-1	protein_coding	Unknown	10.9321	17.6468	12.3602	29.3536	40.9568	31.3012
transcript:CAD47552	gbs1893-1	protein_coding	Unknown	7.83667	8.50276	6.4877	23.5758	33.584	23.1059
transcript:CAD47553	gbs1894-1	protein_coding	Unknown	9.95032	9.86042	6.50867	40.5976	57.1139	32.7813
transcript:CAD47554	gbs1895-1	protein_coding	Unknown	6.08111	5.29716	4.59882	18.4808	25.8075	15.9663
transcript:CAD47555	gbs1896-1	protein_coding	Unknown	122.829	97.9767	85.5407	98.4242	96.4751	82.5752
transcript:CAD47556	gbs1897-1	protein_coding	Unknown	103.629	52.8866	35.48	118.259	109.479	59.0823
transcript:CAD47557	polC-1	protein_coding	DNA polymerase III (alpha subunit)	111.36	55.8494	41.6768	123.158	135.802	68.6675
transcript:CAD47558	gbs1899-1	protein_coding	Unknown	27.6378	19.1703	12.0271	18.873	16.4693	12.196
transcript:CAD47559	proS-1	protein_coding	prolyl-tRNA synthetase	188.807	216.767	121.914	270.238	337.574	142.377
transcript:CAD47560	gbs1901-1	protein_coding	Unknown	132.559	157.88	76.6383	186.069	239.626	105.55
transcript:CAD47561	gbs1902-1	protein_coding	Unknown	142.687	134.348	80.0032	164.599	200.478	85.2429
transcript:CAD47562	gbs1903-1	protein_coding	Unknown	179.421	86.0086	46.0763	163.471	179.744	80.1315
transcript:CAD47563	gbs1904-1	protein_coding	unknown	129.905	378.395	359.046	48.9441	41.8688	68.9391
transcript:CAD47564	gbs1905-1	protein_coding	unknown	72.1931	171.488	118.129	28.0388	30.0208	34.3393
transcript:CAD47565	gbs1906-1	protein_coding	unknown	9.37884	14.325	14.3433	46.1553	19.1892	10.4652
transcript:CAD47566	gbs1907-1	protein_coding	Unknown	27.8205	20.1189	24.0428	52.3184	30.8351	14.5845
transcript:CAD47567	gbs1908-1	protein_coding	Unknown	38.8906	18.0438	10.9238	63.6109	57.4595	42.6168
transcript:CAD47568	gbs1909-1	protein_coding	Unknown	40.7244	18.3446	13.9517	70.4535	67.5682	48.6044
transcript:CAD47569	gbs1910-1	protein_coding	Unknown	222.486	220.228	122.491	450.241	763.344	544.101
transcript:CAD47570	gbs1911-1	protein_coding	Unknown	58.9171	64.4786	34.6081	235.208	448.994	323.035
transcript:CAD47571	gbs1912-1	protein_coding	Unknown	123.237	156.831	116.96	267.764	513.019	830.334
transcript:CAD47572	gbs1913-1	protein_coding	Unknown	34.7546	38.6968	21.7163	52.5573	34.8799	47.5748
transcript:CAD47573	gbs1914-1	protein_coding	Unknown	180.424	77.3548	55.6697	2225.46	1627.77	2232.08
transcript:CAD47574	gbs1915-1	protein_coding	Unknown	221.316	114.793	108.933	1888.83	1439.14	2195.35
transcript:CAD47575	gbs1916-1	protein_coding	Unknown	473.798	339.098	330.991	2438.73	2024.91	3335.57
transcript:CAD47576	gbs1917-1	protein_coding	Unknown	437.998	415.977	367.508	1557.18	1443.72	2636.12
transcript:CAD47577	gbs1918-1	protein_coding	Unknown	350.091	362.688	342.212	832.925	903.624	1883.35
transcript:CAD47578	gbs1919-1	protein_coding	Unknown	26.6627	8.6947	7.78683	192.587	166.611	387.381
transcript:CAD47579	gbs1920-1	protein_coding	Unknown	273.321	136.953	143.653	1661.45	1582.09	3794.6
transcript:CAD47580	gbs1921-1	protein_coding	Unknown	1199.4	819.663	789.057	4158.08	4409.67	11138.8
transcript:CAD47581	gbs1922-1	protein_coding	Unknown	338.747	259.416	320.843	1222.47	1296.7	3217.46
transcript:CAD47582	gbs1923-1	protein_coding	Unknown	100.642	213.479	159.328	80.812	140.739	383.667
transcript:CAD47584	gbs1925-1	protein_coding	unknown	9.10925	15.149	5.71983	19.6016	16.9092	14.5047
transcript:CAD47585	gbs1926-1	protein_coding	Unknown	7.56524	11.9291	4.09963	17.7299	14.5525	12.7306
transcript:CAD47586	gbs1927-1	protein_coding	Unknown	119.259	142.251	95.1209	70.869	51.3903	94.0026
transcript:CAD47587	relA-1	protein_coding	Unknown	60.0942	59.1946	41.1215	37.7987	30.6766	47.6013
transcript:CAD47588	gbs1929-1	protein_coding	Unknown	27.2332	61.162	18.6912	254.045	325.812	139.324
transcript:CAD47589	gbs1930-1	protein_coding	Unknown	62.8327	46.796	25.6449	179.816	181.871	120.839
transcript:CAD47590	gbs1931-1	protein_coding	Unknown	82.4107	65.5728	42.3565	147.24	154.763	120.803
transcript:CAD47591	gbs1932-1	protein_coding	Unknown	163.692	122.877	86.0907	242.822	264.907	237.342
transcript:CAD47592	gbs1933-1	protein_coding	Unknown	29.5376	23.6888	15.6944	55.3079	61.1387	68.9156
transcript:CAD47593	gbs1934-1	protein_coding	unknown	34.9149	28.0045	16.168	60.5367	69.0237	81.8451
transcript:CAD47594	gbs1935-1	protein_coding	Unknown	23.659	15.1874	9.01631	44.6445	48.8391	62.6088
transcript:CAD47595	gbs1936-1	protein_coding	Unknown	10.9022	3.66903	6.23365	45.6045	45.6614	154.164
transcript:CAD47596	gbs1937-1	protein_coding	Unknown	11.953	4.36325	10.2162	41.0482	43.6838	173.143
transcript:CAD47597	gbs1938-1	protein_coding	Unknown	15.2481	7.7345	15.1904	42.5107	41.0372	234.649
transcript:CAD47598	gbs1939-1	protein_coding	unknown	12.9023	5.29128	11.965	21.9873	23.905	116.529
transcript:CAD47599	gbs1940-1	protein_coding	Unknown	11.3758	2.76154	2.47087	13.7363	14.2317	9.7043
transcript:CAD47600	gbs1941-1	protein_coding	Unknown	72.4807	18.8128	16.8666	103.49	111.268	78.6278
transcript:CAD47601	gbs1942-1	protein_coding	Unknown	103.252	56.1077	38.326	130.14	164.543	112.16
transcript:CAD47602	gbs1943-1	protein_coding	unknown	486.755	222.261	149.966	661.146	820.387	548.125
transcript:CAD47603	gbs1944-1	protein_coding	Unknown	81.6818	34.0313	26.4745	110.416	139.462	87.993
transcript:CAD47604	gbs1945-1	protein_coding	Unknown	39.6915	8.81318	7.93576	242.029	423.496	403.905
transcript:CAD47605	gbs1946-1	protein_coding	Unknown	117.988	37.0844	37.8076	308.455	527.025	631.646
transcript:CAD47606	gbs1947-1	protein_coding	Unknown	31.5674	28.3138	16.0164	31.8698	30.0385	31.3109
transcript:CAD47607	gbs1948-1	protein_coding	Unknown	23.0191	25.3347	16.3532	22.3173	22.5399	16.0358
transcript:CAD47608	gbs1949-1	protein_coding	Unknown	8.36903	4.07784	2.63188	7.28169	6.72242	5.5466
transcript:CAD47609	gbs1950-1	protein_coding	Unknown	5.89375	1.77955	0.779037	4.03328	4.246	3.61599
transcript:CAD47610	gbs1951-1	protein_coding	Unknown	6.62138	1.17271	1.14177	4.43006	4.77042	4.02255
transcript:CAD47611	gbs1952-1	protein_coding	Unknown	4.21704	0.827674	1.0416	2.3091	3.129	2.73697
transcript:CAD47612	gbs1953-1	protein_coding	Unknown	5.96117	1.42246	1.29043	5.51938	4.43126	3.66783
transcript:CAD47613	gbs1954-1	protein_coding	Unknown	132.198	60.2602	42.5316	133.236	158.115	105.159
transcript:CAD47614	gbs1955-1	protein_coding	Unknown	116.861	69.8763	39.3684	124.854	137.692	99.699
transcript:CAD47615	gbs1956-1	protein_coding	Unknown	111.326	68.1514	38.9899	116.556	122.293	88.3939
transcript:CAD47616	gbs1957-1	protein_coding	Unknown	173.545	91.7633	55.5041	168.108	185.868	129.132
transcript:CAD47617	gbs1958-1	protein_coding	Unknown	169.735	106.045	62.8954	168.18	184.011	154.363
transcript:CAD47618	gbs1959-1	protein_coding	Unknown	183.177	173.728	96.0027	150.317	164.388	156.01
transcript:CAD47619	gbs1960-1	protein_coding	Unknown	107.095	93.1971	53.2909	73.8018	80.0282	73.7966
transcript:CAD47620	gbs1961-1	protein_coding	Unknown	384.808	222.591	223.182	352.54	364.143	242.808
transcript:CAD47621	gbs1962-1	protein_coding	Unknown	105.74	77.7479	39.4916	63.8139	66.602	70.7951
transcript:CAD47622	gbs1963-1	protein_coding	Unknown	93.0668	73.6683	44.1629	70.8606	62.929	54.739
transcript:CAD47623	gbs1964-1	protein_coding	Unknown	74.7596	51.7892	32.4081	50.6126	49.5777	38.3404
transcript:CAD47624	gbs1965-1	protein_coding	Unknown	0	0	0	0	0	0
transcript:CAD47625	gbs1966-1	protein_coding	unknown	0	0	0	0	0	0
transcript:CAD47626	gbs1967-1	protein_coding	Unknown	0	0	0	0	0	0
transcript:CAD47627	gbs1968-1	protein_coding	Unknown	0	0	0	0	0	0
transcript:CAD47628	gbs1969-1	protein_coding	Unknown	0	0	0	0	0	0
transcript:CAD47629	gbs1970-1	protein_coding	unknown	0	0	0	0	0	0
transcript:CAD47630	gbs1971-1	protein_coding	Unknown	0	0	0	0	0	0
transcript:CAD47631	gbs1972-1	protein_coding	Unknown	0	0	0	0	0	0
transcript:CAD47632	gbs1973-1	protein_coding	Unknown	0	0	0	0	0	0.009157
transcript:CAD47633	gbs1974-1	protein_coding	Unknown	0	0	0	0	0	0
transcript:CAD47634	gbs1975-1	protein_coding	Unknown	0	0	0	0	0	0
transcript:CAD47635	gbs1976-1	protein_coding	Unknown	0	0	0	0	0	0
transcript:CAD47636	gbs1977-1	protein_coding	Unknown	0	0	0	0	0	0
transcript:CAD47637	gbs1978-1	protein_coding	Unknown	0	0	0	0	0	0
transcript:CAD47638	gbs1979-1	protein_coding	Unknown	0	0	0	0.156107	0	0
transcript:CAD47639	gbs1980-1	protein_coding	Unknown	0	0	0	0	0	0
transcript:CAD47640	gbs1981-1	protein_coding	Unknown	0	0	0	0	0	0
transcript:CAD47641	gbs1982-1	protein_coding	Unknown	0	0	0	0	0	0
transcript:CAD47642	gbs1983-1	protein_coding	Unknown	0	0	0	0	0	0
transcript:CAD47643	gbs1984-1	protein_coding	Unknown	0	0	0	0	0	0
transcript:CAD47644	gbs1985-1	protein_coding	unknown	61.2325	46.3264	36.8519	42.2318	45.9615	30.8568
transcript:CAD47645	gbs1986-1	protein_coding	unknown	59.7571	38.1345	29.1081	38.5081	38.4368	24.5789
transcript:CAD47646	gbs1987-1	protein_coding	Unknown	28.1162	28.4081	18.4096	23.6146	26.9635	45.7362
transcript:CAD47647	gbs1988-1	protein_coding	Unknown	29.5579	17.9573	11.7468	26.8231	26.0372	53.5398
transcript:CAD47648	gbs1989-1	protein_coding	Unknown	14.2033	7.6409	6.51006	12.8099	12.726	19.3148
transcript:CAD47649	gbs1990-1	protein_coding	Unknown	29.5765	10.4504	12.4519	24.5513	25.954	26.3594
transcript:CAD47650	gbs1991-1	protein_coding	ena	10.8832	2.71984	3.15771	13.4834	16.9557	17.3273
transcript:CAD47651	gbs1992-1	protein_coding	Unknown	10.473	2.53022	2.52008	12.3086	16.5103	16.9756
transcript:CAD47652	gbs1993-1	protein_coding	Unknown	10.0926	2.3863	2.57243	11.9671	14.7043	16.4656
transcript:CAD47653	gbs1994-1	protein_coding	Unknown	9.0113	1.4717	1.51604	8.96315	11.2048	11.4868
transcript:CAD47654	gbs1995-1	protein_coding	Unknown	15.2141	4.57233	5.50262	21.2976	21.2503	21.4463
transcript:CAD47655	gbs1996-1	protein_coding	Unknown	125.924	837.979	364.505	160.358	143.665	143.762
transcript:CAD47656	gbs1997-1	protein_coding	Unknown	30.4178	195.719	92.3306	41.8856	39.6925	38.2099
transcript:CAD47657	gbs1998-1	protein_coding	Unknown	27.3595	25.1535	16.2366	52.2069	47.1881	33.7973
transcript:CAD47658	gbs1999-1	protein_coding	Unknown	434.064	447.822	427.401	2272.13	2407.04	1666.41
transcript:CAD47659	gbs2000-1	protein_coding	CAMP factor	336.305	261.225	212.313	1505.97	1654.82	914.224
transcript:CAD47660	gbs2001-1	protein_coding	Unknown	19.825	15.1819	9.44415	28.4736	24.0537	18.2854
transcript:CAD47661	gbs2002-1	protein_coding	Unknown	27.0392	18.7332	12.0269	39.957	34.0398	26.8945
transcript:CAD47662	gbs2003-1	protein_coding	Unknown	45.2762	13.3978	13.4216	29.8105	27.2205	33.5545
transcript:CAD47663	gbs2004-1	protein_coding	unknown	11.0369	2.38171	1.93843	3.94683	4.04165	6.60808
transcript:CAD47664	gbs2005-1	protein_coding	Unknown	7.69722	1.69753	1.31644	3.91712	3.68736	4.08746
transcript:CAD47665	gbs2006-1	protein_coding	Unknown	41.5697	5.72252	6.40502	8.73249	8.79332	10.9021
transcript:CAD47666	gbs2007-1	protein_coding	Unknown	20.1543	3.9754	3.65449	6.3516	5.01082	4.67406
transcript:CAD47667	gbs2008-1	protein_coding	Unknown	4.63822	1.65691	1.22734	3.37977	2.67485	2.24167
transcript:CAD47668	gbs2009-1	protein_coding	ena	17.2424	22.3126	10.4176	15.2629	17.0846	19.1841
transcript:CAD47669	gbs2010-1	protein_coding	Unknown	14.4043	15.9152	8.47477	16.1262	18.1973	24.0985
transcript:CAD47670	gbs2011-1	protein_coding	Unknown	26.6671	56.7995	32.9572	36.2663	40.2811	60.2937
transcript:CAD47671	leuS-1	protein_coding	leucyl-tRNA synthetase	266.158	151.724	103.882	171.28	175.704	133.639
transcript:CAD47672	gbs2013-1	protein_coding	Unknown	28.3591	106.455	81.292	8.11687	11.1147	42.3453
transcript:CAD47673	gbs2014-1	protein_coding	Unknown	101.876	115.828	82.1233	44.8674	38.0569	46.3082
transcript:CAD47674	gbs2015-1	protein_coding	Unknown	144.391	154.002	107.573	56.4607	40.2232	43.1272
transcript:CAD47675	gbs2016-1	protein_coding	Unknown	152.176	200.535	142.874	55.1523	36.3076	49.6046
transcript:CAD47676	gbs2017-1	protein_coding	Unknown	137.671	165.65	117.191	46.2343	47.4176	60.2374
transcript:CAD47677	gbs2018-1	protein_coding	ena	12.9667	7.90206	7.42506	8.97596	8.56677	14.256
transcript:CAD47678	gbs2019-1	protein_coding	Unknown	327.609	412.949	607.383	345.153	321.003	340.622
transcript:CAD47679	gbs2020-1	protein_coding	Unknown	44.2737	49.4731	31.2771	37.9547	36.6307	42.2813
transcript:CAD47680	gbs2021-1	protein_coding	Unknown	48.0248	12.4468	11.7184	18.9989	12.1378	12.8095
transcript:CAD47681	gbs2022-1	protein_coding	Unknown	40.419	49.5591	29.1491	57.2222	63.8098	63.5512
transcript:CAD47682	gbs2023-1	protein_coding	Unknown	507.391	437.62	254.867	1030.16	1265.39	951.183
transcript:CAD47683	gbs2024-1	protein_coding	Unknown	225.637	223.738	133.724	600.963	839.013	1239.98
transcript:CAD47684	gbs2025-1	protein_coding	Unknown	195.692	154.367	104.034	543.501	723.035	1329.23
transcript:CAD47685	gbs2026-1	protein_coding	Unknown	109.265	108.636	71.3811	237.169	307.486	884.749
transcript:CAD47686	gbs2027-1	protein_coding	Unknown	27.1688	35.5592	17.1113	61.7217	87.6561	108.86
transcript:CAD47687	gbs2028-1	protein_coding	Unknown	138.326	213.898	90.0013	348.141	554.516	651.183
transcript:CAD47688	groEL-1	protein_coding	chaperonin GroEL	352.076	491.732	180.61	308.827	356.756	1061.71
transcript:CAD47689	groES-1	protein_coding	chaperonin GroES	944.546	1555.18	550.386	316.625	246.208	2216.86
transcript:CAD47690	gbs2031-1	protein_coding	Unknown	409.882	17.0096	18.4345	95.1603	62.9215	80.6219
transcript:CAD47691	gbs2032-1	protein_coding	Unknown	305.522	16.5455	17.7413	66.5187	44.3025	61.251
transcript:CAD47692	gbs2033-1	protein_coding	Unknown	200.421	15.0527	14.6138	42.8654	27.7031	41.5212
transcript:CAD47693	gbs2034-1	protein_coding	Unknown	21.0862	24.1532	12.439	45.7763	50.6222	38.688
transcript:CAD47694	gbs2035-1	protein_coding	Unknown	10.9722	8.28482	6.3751	8.26255	10.4028	13.5886
transcript:CAD47695	gbs2036-1	protein_coding	Unknown	31.4044	12.8838	12.5008	15.8451	21.8622	24.3712
[truncated: 196 more rows]
